# Supplementary material for: Species-specific components of the Helicobacter pylori Cag type IV secretion system
Source: Infect Immun. 2025 Apr 10;93(5):e00493-24. doi: 10.1128/iai.00493-24 (PMC12070742; doi:10.1128/iai.00493-24)
Supplement: Supplemental tables — Tables S1 to S5. [file iai.00493-24-s0002.xlsx]

## Sheet: SuppTable1
	Supplemental Table 1. SAINTexpress analysis of mass spectrometry analysis of immunopurifications using HA-CagF (HP0543) as the bait, and HP0838-HA and HP0179-HA as negative controls.
	aPrey identifier
	bAlternative Cag protein name, as referred to in the text
	cSum of the spectral counts
	dAverage spectral counts for the five replicates
	eMain probability score
	fBayesian false discovery rate
			Bait protein (HA-CagF)							Control Protein (HP0838-HA)			Control Protein (HP0179-HA)
	Preya	Aliasb	Replicate 1	Replicate 2	Replicate 3	Replicate 4	Replicate 5	SpecSumc	AvgSpecd	Replicate 1	Replicate 2	Replicate 3	Replicate 1	Replicate 2	AvgPe	FoldChange	BFDRf
	pHP0520	Cag1	5	5	1	1	3	15	3	5	4	3	3	6	0	0.71	0.75
	pHP0522	Cag3	996	1110	763	1324	1040	5233	1046.6	39	27	22	16	11	1	45.5	0
	pHP0524	Cagβ	15	32	17	21	17	102	20.4	18	15	28	7	10	0	1.31	0.78
	pHP0525	Cagα	5	14	5	11	11	46	9.2	4	6	18	15	23	0	0.7	0.8
	pHP0526	CagZ	0	0	1	1	1	3	0.6	9	13	17	1	10	0	0.06	0.83
	pHP0527	CagY	4005	3614	2679	2936	2692	15926	3185.2	194	73	54	61	24	1	39.23	0
	pHP0528	CagX	1903	1735	1325	1334	1273	7570	1514	114	42	32	33	19	1	31.54	0
	pHP0529	CagW	70	78	83	170	131	532	106.4	2	3	5	1	2	1	40.92	0
	pHP0530	CagV	33	50	28	32	24	167	33.4	46	39	35	52	50	0	0.75	0.83
	pHP0532	CagT	542	442	298	577	359	2218	443.6	34	22	22	8	3	1	24.92	0
	pHP0534	CagS	0	3	3	3	3	12	2.4	2	3	3	12	6	0	0.46	0.83
	pHP0537	CagM	1098	1112	925	1007	918	5060	1012	66	24	25	30	16	1	31.43	0
	pHP0538	CagN	26	24	18	32	28	128	25.6	0	0	0	0	0	1	256	0
	pHP0539	CagL	19	30	26	68	30	173	34.6	0	0	0	0	0	1	346	0
	pHP0540	CagI	41	54	52	128	105	380	76	0	0	0	0	0	1	760	0
	pHP0541	CagH	30	49	62	144	95	380	76	0	0	1	0	0	1	380	0
	pHP0542	CagG	5	8	4	7	4	28	5.6	0	0	0	0	0	1	56	0
	pHP0543	CagF	635	486	635	768	770	3294	658.8	322	97	43	52	39	0.84	5.96	0.01
	pHP0544	CagE	66	67	42	33	27	235	47	12	18	30	21	6	0.35	2.7	0.35
	pHP0545	CagD	9	11	4	4	4	32	6.4	2	1	4	0	3	0.39	3.2	0.28
	pHP0547	CagA	3442	3135	2411	2769	2539	14296	2859.2	352	215	196	223	251	1	11.56	0
	pHP0001		0	0	1	0	0	1	0.2	5	12	6	3	3	0	0.03	0.83
	pHP0002		0	0	0	0	1	1	0.2	0	3	3	0	2	0	0.12	0.83
	pHP0003		13	6	4	3	6	32	6.4	0	10	9	7	11	0	0.86	0.76
	pHP0004		0	0	0	1	2	3	0.6	0	0	0	0	0	0.17	6	0.49
	pHP0005		0	1	0	1	1	3	0.6	0	0	2	3	0	0	0.6	0.83
	pHP0010		319	225	246	212	233	1235	247	464	463	339	442	516	0	0.56	0.83
	pHP0011		33	21	15	15	20	104	20.8	28	37	26	50	60	0	0.52	0.83
	pHP0012		0	2	8	7	8	25	5	2	0	6	3	2	0.12	1.92	0.56
	pHP0013		34	49	56	44	68	251	50.2	50	54	52	65	73	0	0.85	0.83
	pHP0014		17	17	26	31	23	114	22.8	44	36	35	26	31	0	0.66	0.83
	pHP0017		5	13	45	48	41	152	30.4	25	25	38	29	34	0	1.01	0.81
	pHP0018		0	2	1	3	4	10	2	5	1	3	4	0	0	0.77	0.72
	pHP0019		25	29	50	35	40	179	35.8	25	49	38	69	89	0	0.66	0.83
	pHP0020		0	0	0	0	1	1	0.2	0	0	1	0	0	0	1	0.83
	pHP0021		0	0	1	2	2	5	1	0	0	3	0	0	0.09	1.67	0.58
	pHP0025		61	41	24	24	37	187	37.4	44	42	49	264	94	0	0.38	0.83
	pHP0026		35	13	12	9	16	85	17	27	42	39	32	47	0	0.45	0.83
	pHP0027		43	24	13	12	20	112	22.4	41	63	49	28	47	0	0.49	0.83
	pHP0028		5	2	3	4	4	18	3.6	7	6	9	11	6	0	0.46	0.83
	pHP0030		59	79	99	28	65	330	66	7	12	21	4	13	0.8	5.79	0.05
	pHP0031		0	1	2	2	3	8	1.6	4	6	4	1	8	0	0.35	0.83
	pHP0033		181	182	202	63	171	799	159.8	43	49	78	64	73	0.08	2.6	0.59
	pHP0036		0	4	4	1	2	11	2.2	0	0	5	64	18	0	0.13	0.83
	pHP0038		0	0	1	0	1	2	0.4	2	3	9	12	11	0	0.05	0.83
	pHP0040		0	8	3	7	6	24	4.8	0	0	0	0	0	0.79	48	0.05
	pHP0042		0	3	0	3	0	6	1.2	0	0	0	0	0	0.39	12	0.29
	pHP0043		1	8	6	9	8	32	6.4	4	7	15	8	13	0	0.68	0.83
	pHP0044		6	11	8	13	15	53	10.6	5	10	18	12	26	0	0.75	0.8
	pHP0045		34	44	53	43	45	219	43.8	50	43	49	86	115	0	0.64	0.83
	pHP0047		0	0	2	1	1	4	0.8	0	0	1	5	3	0	0.44	0.72
	pHP0048		0	0	1	1	3	5	1	0	0	0	0	0	0.19	10	0.45
	pHP0054		0	0	0	1	3	4	0.8	4	0	1	0	0	0.04	0.8	0.62
	pHP0055		2	3	4	4	4	17	3.4	4	4	6	13	15	0	0.4	0.83
	pHP0056		40	49	31	21	33	174	34.8	73	64	95	53	68	0	0.49	0.83
	pHP0059		0	0	1	4	1	6	1.2	0	0	0	0	0	0.2	12	0.44
	pHP0060		0	4	4	5	4	17	3.4	0	0	2	0	2	0.41	4.25	0.24
	pHP0063		0	0	4	1	1	6	1.2	0	0	0	0	0	0.2	12	0.44
	pHP0064		1	1	3	0	3	8	1.6	2	0	2	3	0	0.02	1.14	0.65
	pHP0066		0	6	19	6	7	38	7.6	0	1	5	4	5	0.21	2.53	0.42
	pHP0067		7	10	4	2	4	27	5.4	4	4	10	16	18	0	0.52	0.83
	pHP0068		38	24	26	26	37	151	30.2	64	66	51	66	73	0	0.47	0.83
	pHP0069		6	10	4	5	8	33	6.6	9	9	10	21	28	0	0.43	0.83
	pHP0070		2	6	7	7	5	27	5.4	5	12	10	13	11	0	0.53	0.83
	pHP0071		0	2	1	0	3	6	1.2	2	1	1	0	0	0.07	1.5	0.59
	pHP0072		6	14	4	16	28	68	13.6	5	7	18	122	148	0	0.23	0.83
	pHP0073		2	4	0	0	0	6	1.2	0	0	0	69	101	0	0.04	0.83
	pHP0075		7	15	20	15	19	76	15.2	34	37	49	38	49	0	0.37	0.83
	pHP0076		7	1	0	0	0	8	1.6	0	0	0	11	8	0	0.42	0.72
	pHP0077		0	0	4	1	3	8	1.6	0	0	3	0	0	0.18	2.67	0.48
	pHP0080		0	2	3	1	4	10	2	5	7	6	0	0	0	0.56	0.75
	pHP0082		11	11	4	9	4	39	7.8	20	13	17	17	23	0	0.43	0.83
	pHP0083		15	19	42	28	30	134	26.8	43	31	31	19	15	0	0.96	0.81
	pHP0084		22	21	50	39	30	162	32.4	32	43	31	78	32	0	0.75	0.83
	pHP0086		46	45	30	35	32	188	37.6	69	67	56	94	110	0	0.47	0.83
	pHP0087		0	3	0	1	4	8	1.6	0	0	5	8	0	0	0.62	0.71
	pHP0088		1	10	19	16	22	68	13.6	7	12	23	16	23	0	0.84	0.8
	pHP0089		0	0	1	0	2	3	0.6	0	0	1	0	0	0.13	3	0.53
	pHP0090		6	3	1	1	3	14	2.8	5	13	15	15	8	0	0.25	0.83
	pHP0091		1	3	4	4	3	15	3	5	1	4	3	5	0	0.83	0.75
	pHP0092		0	0	0	2	1	3	0.6	0	1	1	0	0	0.05	1.5	0.61
	pHP0094		0	6	8	4	4	22	4.4	2	1	6	0	0	0.18	2.44	0.48
	pHP0095		0	0	6	4	6	16	3.2	0	0	4	4	0	0.16	2	0.52
	pHP0096		2	6	3	3	4	18	3.6	2	4	5	0	5	0	1.12	0.71
	pHP0097		8	8	5	4	6	31	6.2	4	6	6	15	11	0	0.74	0.83
	pHP0098		21	28	21	14	18	102	20.4	21	33	44	42	52	0	0.53	0.83
	pHP0099		28	34	17	24	21	124	24.8	82	74	107	23	44	0	0.38	0.83
	pHP0100		5	6	11	13	15	50	10	9	16	14	21	21	0	0.62	0.83
	pHP0102		1	5	7	4	9	26	5.2	2	1	6	1	5	0.05	1.73	0.61
	pHP0103		6	8	2	4	4	24	4.8	9	15	22	9	18	0	0.33	0.83
	pHP0104		0	1	0	0	0	1	0.2	0	0	0	0	0	0	2	0.83
	pHP0105		7	2	0	0	0	9	1.8	2	4	3	7	6	0	0.41	0.74
	pHP0106		1	2	1	1	2	7	1.4	4	3	4	0	0	0	0.64	0.83
	pHP0107		2	2	0	0	0	4	0.8	0	0	0	1	0	0.26	4	0.39
	pHP0109		196	145	132	164	169	806	161.2	180	164	168	264	302	0	0.75	0.83
	pHP0110		14	11	10	14	13	62	12.4	7	9	14	24	31	0	0.73	0.83
	pHP0111		0	1	7	6	7	21	4.2	2	1	2	3	5	0.07	1.62	0.59
	pHP0112		1	8	4	4	5	22	4.4	28	30	21	42	41	0	0.14	0.83
	pHP0114		0	0	0	1	0	1	0.2	0	0	0	0	0	0	2	0.83
	pHP0116		5	14	43	15	27	104	20.8	9	10	17	9	8	0.22	1.96	0.41
	pHP0117		0	2	7	10	9	28	5.6	0	1	10	1	0	0.21	2.33	0.42
	pHP0118		18	9	12	10	12	61	12.2	85	64	48	0	5	0	0.3	0.83
	pHP0119		30	25	28	10	27	120	24	43	31	38	0	0	0	1.07	0.81
	pHP0120		39	23	36	14	33	145	29	48	31	36	7	16	0	1.05	0.82
	pHP0121		27	33	32	35	25	152	30.4	25	30	42	64	66	0	0.67	0.83
	pHP0123		5	9	13	14	16	57	11.4	16	18	28	17	23	0	0.56	0.83
	pHP0124		19	21	50	29	28	147	29.4	25	13	24	66	37	0	0.89	0.82
	pHP0125		5	6	0	0	0	11	2.2	0	0	0	9	5	0.01	0.79	0.67
	pHP0126		40	40	246	132	151	609	121.8	25	37	28	28	34	0.6	4.01	0.1
	pHP0127		1	0	0	1	3	5	1	11	13	5	13	8	0	0.1	0.83
	pHP0129		18	12	2	3	4	39	7.8	11	7	13	46	29	0	0.37	0.83
	pHP0130		25	26	17	4	11	83	16.6	4	4	8	9	8	0.42	2.52	0.23
	pHP0132		2	3	6	7	7	25	5	4	1	2	0	0	0.35	3.57	0.34
	pHP0133		0	0	1	1	1	3	0.6	0	1	0	0	0	0	3	0.83
	pHP0134		5	7	11	11	9	43	8.6	7	9	18	15	8	0	0.75	0.83
	pHP0136		4	2	0	1	0	7	1.4	5	9	10	19	13	0	0.12	0.83
	pHP0137		5	10	19	10	11	55	11	2	10	21	24	28	0	0.65	0.81
	pHP0138		11	20	22	18	25	96	19.2	41	34	36	48	57	0	0.44	0.83
	pHP0139		20	18	21	18	23	100	20	16	22	29	30	36	0	0.75	0.83
	pHP0141		0	2	4	5	3	14	2.8	4	4	3	0	3	0	1	0.71
	pHP0142		0	0	2	1	5	8	1.6	0	0	0	0	0	0.37	16	0.32
	pHP0144		1	0	1	0	1	3	0.6	4	3	4	4	3	0	0.17	0.83
	pHP0145		0	2	0	0	1	3	0.6	0	0	2	1	2	0.01	0.6	0.67
	pHP0148		0	0	0	0	0	0	0	0	0	0	3	0	0	0	0.83
	pHP0152		2	9	12	7	11	41	8.2	0	6	6	5	6	0.02	1.78	0.64
	pHP0153		30	31	43	48	35	187	37.4	71	52	53	48	60	0	0.66	0.83
	pHP0154		13	9	2	4	8	36	7.2	9	13	18	7	15	0	0.58	0.8
	pHP0157		0	0	0	0	3	3	0.6	0	0	0	0	0	0.19	6	0.45
	pHP0159		1	5	1	1	1	9	1.8	4	4	10	0	6	0	0.38	0.76
	pHP0160		98	76	126	231	77	608	121.6	142	112	98	34	29	0	1.47	0.81
	pHP0162		1	1	0	0	1	3	0.6	0	6	5	4	3	0	0.17	0.83
	pHP0163		0	4	2	2	3	11	2.2	0	4	9	1	6	0	0.55	0.83
	pHP0164		2	10	10	12	9	43	8.6	14	9	12	11	3	0	0.88	0.79
	pHP0165		2	2	5	4	4	17	3.4	9	7	8	5	8	0	0.46	0.83
	pHP0166		6	10	10	9	9	44	8.8	28	31	26	24	31	0	0.31	0.83
	pHP0169		7	10	8	10	8	43	8.6	9	4	21	17	15	0	0.65	0.83
	pHP0170		8	4	1	1	2	16	3.2	9	12	8	4	5	0	0.42	0.79
	pHP0175		51	28	8	7	14	108	21.6	37	48	43	103	79	0	0.35	0.83
	pHP0176		40	30	37	43	33	183	36.6	85	89	71	109	86	0	0.42	0.83
	pHP0177		9	6	1	1	3	20	4	9	15	13	26	16	0	0.25	0.83
	pHP0178		0	0	1	1	1	3	0.6	0	0	2	3	0	0	0.6	0.83
	pHP0179		6	6	13	15	16	56	11.2	9	13	11	82	117	0	0.24	0.83
	pHP0182		11	18	32	43	32	136	27.2	59	40	42	26	32	0	0.68	0.83
	pHP0183		14	10	2	5	7	38	7.6	9	16	15	11	6	0	0.67	0.79
	pHP0184		12	16	17	20	14	79	15.8	27	21	38	54	75	0	0.37	0.83
	pHP0185		6	1	0	0	2	9	1.8	0	1	3	36	8	0	0.19	0.83
	pHP0190		15	27	31	25	20	118	23.6	0	4	9	13	0	0.6	4.54	0.11
	pHP0191		15	13	9	10	19	66	13.2	20	19	30	32	29	0	0.51	0.83
	pHP0192		21	22	6	14	13	76	15.2	57	67	78	25	32	0	0.29	0.83
	pHP0193		4	4	1	1	1	11	2.2	7	13	5	4	5	0	0.32	0.83
	pHP0194		4	3	0	1	0	8	1.6	5	6	6	4	5	0	0.31	0.83
	pHP0195		6	2	2	2	3	15	3	7	9	5	4	3	0	0.54	0.77
	pHP0196		12	19	32	28	28	119	23.8	27	13	18	37	24	0	1	0.81
	pHP0197		91	90	121	108	107	517	103.4	155	149	153	199	203	0	0.6	0.83
	pHP0198		14	11	18	22	16	81	16.2	27	27	24	45	23	0	0.55	0.83
	pHP0199		0	0	0	0	0	0	0	0	0	0	8	0	0	0	0.83
	pHP0200		1	0	0	0	0	1	0.2	0	0	0	44	0	0	0.02	0.83
	pHP0201		14	16	3	12	11	56	11.2	37	43	36	68	66	0	0.23	0.83
	pHP0202		4	6	4	3	5	22	4.4	5	9	10	11	13	0	0.46	0.83
	pHP0203		0	0	0	0	0	0	0	0	0	0	7	3	0	0	0.83
	pHP0204		5	4	1	0	0	10	2	0	6	2	8	5	0	0.48	0.75
	pHP0207		31	39	28	32	24	154	30.8	68	54	47	78	65	0	0.49	0.83
	pHP0210		39	33	30	26	28	156	31.2	53	72	58	62	86	0	0.47	0.83
	pHP0211		6	4	0	0	0	10	2	0	0	0	1	0	0.4	10	0.26
	pHP0213		0	4	13	22	22	61	12.2	23	27	37	19	21	0	0.48	0.83
	pHP0215		0	0	2	2	1	5	1	2	6	4	0	0	0	0.42	0.83
	pHP0216		0	1	4	2	2	9	1.8	0	3	3	7	0	0	0.69	0.72
	pHP0217		4	10	23	18	18	73	14.6	0	0	0	15	15	0.12	2.43	0.55
	pHP0218		0	1	1	0	1	3	0.6	0	3	4	12	0	0	0.16	0.83
	pHP0220		24	34	15	22	23	118	23.6	53	46	56	49	68	0	0.43	0.83
	pHP0221		41	46	16	20	18	141	28.2	32	36	41	61	65	0	0.6	0.83
	pHP0222		0	1	0	0	0	1	0.2	0	1	2	12	3	0	0.06	0.83
	pHP0223		8	20	27	21	25	101	20.2	5	6	16	32	37	0	1.05	0.81
	pHP0224		65	55	28	33	21	202	40.4	32	30	34	42	45	0	1.1	0.81
	pHP0226		0	2	0	0	0	2	0.4	0	0	0	3	0	0.05	0.67	0.62
	pHP0227		14	9	14	4	9	50	10	5	13	23	37	18	0	0.52	0.83
	pHP0229		5	3	4	4	4	20	4	5	9	16	21	6	0	0.35	0.83
	pHP0231		24	14	7	4	9	58	11.6	16	22	19	33	21	0	0.52	0.82
	pHP0232		5	6	6	3	5	25	5	7	10	10	19	18	0	0.39	0.83
	pHP0235		2	3	4	0	1	10	2	0	0	1	1	0	0.35	5	0.35
	pHP0238		0	5	13	19	15	52	10.4	2	6	14	4	2	0.07	1.86	0.6
	pHP0239		4	14	20	15	15	68	13.6	9	16	21	17	19	0	0.83	0.81
	pHP0242		0	0	0	0	0	0	0	5	10	13	11	15	0	0	0.83
	pHP0243		31	12	13	7	14	77	15.4	59	70	54	21	28	0	0.33	0.83
	pHP0244		4	10	11	7	13	45	9	2	7	10	5	6	0	1.5	0.72
	pHP0247		47	39	57	43	40	226	45.2	52	61	50	83	66	0	0.72	0.83
	pHP0248		4	10	6	6	5	31	6.2	39	46	62	1	3	0	0.21	0.83
	pHP0249		0	0	3	4	1	8	1.6	7	1	2	0	0	0.01	0.8	0.67
	pHP0250		1	12	12	10	23	58	11.6	9	9	16	20	18	0	0.81	0.79
	pHP0252		12	10	2	4	4	32	6.4	46	39	28	29	6	0	0.22	0.83
	pHP0254		1	1	1	1	3	7	1.4	18	22	17	19	5	0	0.09	0.83
	pHP0255		0	1	1	2	1	5	1	0	4	12	7	5	0	0.18	0.83
	pHP0257		0	0	5	1	1	7	1.4	0	1	9	0	0	0.02	0.7	0.64
	pHP0258		1	3	6	7	4	21	4.2	4	4	6	3	0	0	1.24	0.7
	pHP0260		0	0	1	0	2	3	0.6	0	0	0	0	0	0.17	6	0.49
	pHP0262		0	0	0	0	1	1	0.2	0	0	0	0	0	0	2	0.83
	pHP0263		0	0	1	1	2	4	0.8	0	0	0	0	0	0.17	8	0.49
	pHP0264		27	41	43	43	45	199	39.8	73	70	72	68	60	0	0.58	0.83
	pHP0266		0	0	0	0	1	1	0.2	2	0	3	0	0	0	0.2	0.83
	pHP0267		1	3	2	4	4	14	2.8	0	7	6	0	3	0	0.87	0.73
	pHP0268		4	3	5	7	6	25	5	25	24	17	34	29	0	0.19	0.83
	pHP0269		4	21	21	29	23	98	19.6	28	19	32	26	37	0	0.69	0.82
	pHP0270		1	1	4	4	2	12	2.4	0	3	4	4	2	0	0.92	0.71
	pHP0271		5	4	13	9	9	40	8	7	10	14	16	11	0	0.69	0.8
	pHP0272		0	0	2	1	1	4	0.8	2	1	4	4	2	0	0.31	0.83
	pHP0273		0	0	2	1	0	3	0.6	0	0	4	7	3	0	0.21	0.83
	pHP0275		5	7	11	7	11	41	8.2	7	15	15	66	39	0	0.29	0.83
	pHP0277		0	3	0	0	0	3	0.6	0	0	0	0	0	0.19	6	0.45
	pHP0278		73	78	59	30	48	288	57.6	21	15	29	28	31	0.37	2.32	0.33
	pHP0279		2	10	17	10	13	52	10.4	2	3	14	16	18	0	0.98	0.78
	pHP0280		6	12	9	13	10	50	10	14	13	30	12	15	0	0.6	0.83
	pHP0282		156	151	202	38	126	673	134.6	16	21	37	30	36	0.8	4.81	0.04
	pHP0283		1	1	1	0	5	8	1.6	0	0	0	1	3	0.12	2	0.56
	pHP0284		5	7	8	4	8	32	6.4	7	4	8	0	0	0.01	1.68	0.69
	pHP0285		0	2	1	6	8	17	3.4	2	0	9	1	2	0.03	1.21	0.63
	pHP0286		6	13	28	18	20	85	17	25	40	62	26	29	0	0.47	0.83
	pHP0288		0	0	0	0	0	0	0	0	3	3	0	0	0	0	0.83
	pHP0289		0	3	32	1	12	48	9.6	2	1	0	0	0	0.48	16	0.22
	pHP0290		5	18	16	16	24	79	15.8	11	18	29	28	34	0	0.66	0.83
	pHP0293		0	0	4	4	7	15	3	0	0	1	0	0	0.6	15	0.12
	pHP0294		4	3	1	0	5	13	2.6	4	18	11	19	31	0	0.16	0.83
	pHP0296		14	14	54	23	28	133	26.6	30	27	24	37	19	0	0.97	0.8
	pHP0297		5	5	8	8	4	30	6	12	12	14	28	3	0	0.43	0.83
	pHP0298		4	0	1	0	0	5	1	0	0	2	4	2	0.02	0.62	0.66
	pHP0299		1	2	2	4	4	13	2.6	4	6	4	3	3	0	0.65	0.83
	pHP0300		0	0	0	0	0	0	0	0	0	0	3	2	0	0	0.83
	pHP0301		20	25	40	27	34	146	29.2	12	19	18	42	47	0	1.06	0.82
	pHP0302		17	15	17	14	12	75	15	7	18	16	36	23	0	0.75	0.83
	pHP0303		7	11	7	7	5	37	7.4	7	6	13	19	16	0	0.61	0.83
	pHP0304		2	2	0	0	0	4	0.8	0	0	0	0	0	0.34	8	0.36
	pHP0305		18	11	6	3	4	42	8.4	14	24	15	19	31	0	0.41	0.83
	pHP0306		9	16	4	4	6	39	7.8	12	15	18	11	10	0	0.59	0.8
	pHP0309		148	106	38	123	59	474	94.8	73	36	49	49	37	0	1.94	0.76
	pHP0310		6	4	1	0	4	15	3	4	6	3	5	6	0	0.62	0.76
	pHP0311		0	0	1	0	1	2	0.4	2	3	3	0	0	0	0.25	0.83
	pHP0312		2	4	10	6	7	29	5.8	11	10	11	11	11	0	0.54	0.83
	pHP0317		41	25	31	15	25	137	27.4	44	52	56	119	66	0	0.41	0.83
	pHP0318		40	30	12	11	15	108	21.6	32	39	37	42	62	0	0.51	0.83
	pHP0319		0	5	11	11	25	52	10.4	2	1	9	3	6	0.22	2.48	0.41
	pHP0320		2	0	0	0	0	2	0.4	4	6	4	1	3	0	0.11	0.83
	pHP0321		1	6	9	10	13	39	7.8	2	6	14	12	10	0	0.89	0.77
	pHP0322		8	2	0	0	1	11	2.2	0	6	5	4	3	0	0.61	0.69
	pHP0323		4	8	4	5	5	26	5.2	4	7	6	13	6	0	0.72	0.78
	pHP0324		6	8	10	13	9	46	9.2	14	15	16	4	3	0	0.88	0.79
	pHP0327		0	0	0	0	0	0	0	0	0	0	7	0	0	0	0.83
	pHP0328		0	0	2	4	2	8	1.6	0	0	2	0	0	0.26	4	0.39
	pHP0330		0	6	4	4	5	19	3.8	0	0	3	1	0	0.43	4.75	0.23
	pHP0331		39	46	81	63	65	294	58.8	68	79	66	105	112	0	0.68	0.83
	pHP0332		0	1	2	1	1	5	1	4	1	3	4	3	0	0.33	0.83
	pHP0333		1	2	4	4	4	15	3	0	1	4	3	0	0.06	1.88	0.61
	pHP0334		0	0	0	4	2	6	1.2	0	0	0	0	0	0.37	12	0.33
	pHP0338		0	1	1	1	1	4	0.8	0	3	3	4	0	0	0.4	0.83
	pHP0347		0	0	1	0	0	1	0.2	0	0	1	0	0	0	1	0.83
	pHP0348		0	0	6	5	5	16	3.2	2	3	2	3	0	0.08	1.6	0.58
	pHP0349		33	39	53	50	50	225	45	87	54	70	79	81	0	0.61	0.83
	pHP0351		6	17	29	14	17	83	16.6	20	27	54	5	8	0	0.73	0.81
	pHP0352		0	12	12	6	15	45	9	2	6	13	20	21	0	0.73	0.8
	pHP0353		1	6	12	21	9	49	9.8	0	0	1	0	0	0.8	49	0.04
	pHP0354		2	9	4	6	9	30	6	0	3	13	3	5	0	1.25	0.72
	pHP0355		12	15	28	25	30	110	22	20	31	34	28	31	0	0.76	0.82
	pHP0356		0	0	7	0	4	11	2.2	0	0	0	0	0	0.4	22	0.27
	pHP0357		1	4	6	6	9	26	5.2	0	1	6	8	5	0	1.3	0.7
	pHP0358		2	18	2	4	8	34	6.8	0	0	3	16	2	0.11	1.62	0.56
	pHP0360		0	3	1	1	2	7	1.4	0	4	14	0	6	0	0.29	0.83
	pHP0361		0	0	2	2	2	6	1.2	0	0	3	0	0	0.14	2	0.53
	pHP0362		0	0	4	1	3	8	1.6	0	0	2	0	0	0.25	4	0.4
	pHP0364		11	7	7	12	13	50	10	4	15	11	21	24	0	0.67	0.83
	pHP0370		11	11	10	11	8	51	10.2	23	22	22	30	23	0	0.42	0.83
	pHP0371		1	2	1	1	1	6	1.2	2	7	6	3	5	0	0.26	0.83
	pHP0372		0	1	0	0	1	2	0.4	0	1	2	0	0	0	0.67	0.83
	pHP0373		0	0	3	9	2	14	2.8	36	28	23	4	5	0	0.15	0.83
	pHP0374		0	0	0	0	4	4	0.8	0	0	0	4	0	0.08	1	0.58
	pHP0376		0	1	6	3	8	18	3.6	0	0	1	7	0	0.19	2.25	0.48
	pHP0377		7	10	6	4	4	31	6.2	4	7	9	3	0	0	1.35	0.71
	pHP0378		18	20	9	7	5	59	11.8	0	0	0	0	0	1	118	0
	pHP0379		6	24	31	25	40	126	25.2	7	7	25	26	24	0	1.42	0.77
	pHP0380		0	2	4	3	6	15	3	0	3	3	4	5	0	1	0.7
	pHP0382		0	3	4	5	4	16	3.2	18	15	18	8	13	0	0.22	0.83
	pHP0384		0	0	2	1	0	3	0.6	0	0	0	4	0	0.03	0.75	0.63
	pHP0389		20	6	6	1	10	43	8.6	41	55	43	20	28	0	0.23	0.83
	pHP0390		47	36	16	10	15	124	24.8	41	58	50	53	73	0	0.45	0.83
	pHP0391		14	10	10	10	13	57	11.4	28	25	25	33	39	0	0.38	0.83
	pHP0392		28	28	37	51	45	189	37.8	78	64	67	77	92	0	0.5	0.83
	pHP0393		6	16	24	21	25	92	18.4	28	21	26	26	44	0	0.63	0.83
	pHP0394		0	0	3	1	1	5	1	0	0	0	0	0	0.19	10	0.45
	pHP0396		1	7	1	2	5	16	3.2	4	4	9	4	8	0	0.55	0.77
	pHP0397		7	11	3	9	8	38	7.6	9	16	26	16	45	0	0.34	0.83
	pHP0399		197	168	251	159	212	987	197.4	53	60	76	57	102	0.15	2.84	0.52
	pHP0400		4	3	8	7	9	31	6.2	4	6	15	23	6	0	0.57	0.83
	pHP0402		6	3	2	3	4	18	3.6	0	10	9	8	10	0	0.49	0.83
	pHP0403		0	0	0	3	2	5	1	2	1	5	7	6	0	0.24	0.83
	pHP0404		0	0	0	0	0	0	0	0	0	3	3	5	0	0	0.83
	pHP0405		1	10	13	12	11	47	9.4	9	13	18	19	18	0	0.61	0.83
	pHP0406		0	0	1	1	0	2	0.4	11	9	6	15	24	0	0.03	0.83
	pHP0407		0	0	1	0	3	4	0.8	0	0	0	0	0	0.19	8	0.45
	pHP0408		8	3	4	3	3	21	4.2	0	4	8	9	5	0	0.81	0.75
	pHP0409		1	5	1	4	3	14	2.8	2	1	14	4	11	0	0.44	0.83
	pHP0410		0	1	0	0	1	2	0.4	5	22	2	3	0	0	0.06	0.83
	pHP0414		1	2	1	1	1	6	1.2	0	0	2	0	0	0.06	3	0.6
	pHP0415		4	10	6	6	4	30	6	339	341	471	3	3	0	0.03	0.83
	pHP0416		19	23	31	13	25	111	22.2	20	21	30	48	42	0	0.69	0.83
	pHP0417		24	42	73	75	66	280	56	105	97	94	85	83	0	0.6	0.83
	pHP0418		1	6	9	8	12	36	7.2	2	3	2	1	3	0.53	3.27	0.19
	pHP0419		0	1	2	2	2	7	1.4	0	0	0	0	2	0.18	3.5	0.49
	pHP0421		0	5	3	2	3	13	2.6	2	1	4	3	0	0.02	1.3	0.65
	pHP0422		0	2	1	2	4	9	1.8	0	0	5	1	5	0	0.82	0.69
	pHP0424		0	0	1	1	1	3	0.6	0	0	0	11	0	0	0.27	0.83
	pHP0426		0	0	7	4	9	20	4	2	1	4	0	0	0.32	2.86	0.38
	pHP0437		9	11	9	5	3	37	7.4	0	0	0	0	0	0.99	74	0
	pHP0438		22	35	28	13	23	121	24.2	0	1	4	3	2	1	12.1	0
	pHP0466		0	0	0	0	0	0	0	2	3	1	0	0	0	0	0.83
	pHP0468		27	36	41	41	49	194	38.8	444	387	292	79	83	0	0.15	0.83
	pHP0469		0	0	1	2	1	4	0.8	5	3	5	0	0	0	0.31	0.83
	pHP0470		156	161	79	156	88	640	128	43	54	55	41	58	0.6	2.55	0.1
	pHP0471		0	0	0	0	1	1	0.2	0	0	0	0	0	0	2	0.83
	pHP0472		1	0	2	0	0	3	0.6	0	0	0	8	0	0	0.37	0.7
	pHP0473		0	0	0	0	0	0	0	0	0	0	4	0	0	0	0.83
	pHP0475		0	0	2	1	1	4	0.8	0	0	1	0	0	0.13	4	0.53
	pHP0476		1	5	9	11	8	34	6.8	14	25	18	8	19	0	0.4	0.83
	pHP0477		0	1	0	0	0	1	0.2	0	0	0	4	0	0	0.25	0.83
	pHP0478		0	4	2	1	3	10	2	0	0	0	0	0	0.56	20	0.18
	pHP0480		14	5	1	1	7	28	5.6	2	9	14	5	19	0	0.57	0.78
	pHP0482		0	0	0	0	0	0	0	0	0	3	0	0	0	0	0.83
	pHP0484		0	0	4	2	4	10	2	0	0	0	0	0	0.57	20	0.17
	pHP0485		1	8	6	6	6	27	5.4	2	4	8	23	5	0	0.64	0.83
	pHP0486		6	11	10	6	8	41	8.2	12	43	21	19	5	0	0.41	0.83
	pHP0490		0	0	1	3	3	7	1.4	0	0	8	8	3	0	0.37	0.83
	pHP0491		18	16	18	10	13	75	15	12	12	17	45	36	0	0.61	0.83
	pHP0492		2	6	6	10	6	30	6	12	22	11	0	2	0	0.64	0.79
	pHP0494		0	0	1	2	1	4	0.8	0	1	2	0	0	0.03	1.33	0.63
	pHP0496		0	1	2	0	3	6	1.2	0	3	1	9	0	0	0.46	0.73
	pHP0497		0	0	0	2	1	3	0.6	0	1	1	0	0	0.05	1.5	0.61
	pHP0499		1	13	8	2	7	31	6.2	0	0	0	0	0	0.77	62	0.08
	pHP0500		14	12	4	7	9	46	9.2	7	18	23	12	23	0	0.55	0.83
	pHP0501		54	65	106	91	88	404	80.8	110	124	115	126	133	0	0.66	0.83
	pHP0506		0	2	3	10	6	21	4.2	0	1	1	1	0	0.51	7	0.21
	pHP0508		5	10	7	6	7	35	7	9	3	10	15	0	0	0.95	0.77
	pHP0509		33	34	46	46	48	207	41.4	48	72	61	78	86	0	0.6	0.83
	pHP0510		0	4	1	4	1	10	2	0	3	9	3	3	0	0.56	0.74
	pHP0512		18	14	8	15	18	73	14.6	18	34	29	28	41	0	0.49	0.83
	pHP0513		4	9	15	9	13	50	10	0	0	1	4	0	0.79	10	0.06
	pHP0514		8	5	5	4	4	26	5.2	4	12	14	33	16	0	0.33	0.83
	pHP0515		7	7	1	3	1	19	3.8	4	3	4	1	3	0.02	1.27	0.66
	pHP0516		4	8	18	21	16	67	13.4	66	67	49	60	65	0	0.22	0.83
	pHP0517		12	20	28	16	24	100	20	4	9	10	8	10	0.37	2.44	0.31
	pHP0519		1	5	4	1	4	15	3	0	0	1	29	3	0	0.45	0.83
	pHP0549		0	0	5	4	4	13	2.6	5	6	11	12	10	0	0.3	0.83
	pHP0550		37	33	42	51	42	205	41	80	82	80	72	76	0	0.53	0.83
	pHP0551		4	4	10	13	7	38	7.6	14	21	16	50	32	0	0.29	0.83
	pHP0552		0	0	3	4	4	11	2.2	0	0	1	0	0	0.59	11	0.14
	pHP0554		0	3	4	3	1	11	2.2	14	10	15	0	2	0	0.27	0.83
	pHP0557		1	5	4	4	5	19	3.8	4	12	15	38	13	0	0.23	0.83
	pHP0558		27	27	22	13	19	108	21.6	14	24	28	32	36	0	0.81	0.82
	pHP0559		4	3	3	3	4	17	3.4	7	4	5	3	3	0	0.77	0.83
	pHP0561		11	13	11	10	11	56	11.2	25	39	26	23	24	0	0.41	0.83
	pHP0562		28	16	22	16	16	98	19.6	27	21	17	30	26	0	0.81	0.82
	pHP0564		4	1	2	1	4	12	2.4	7	10	8	20	13	0	0.21	0.83
	pHP0565		0	0	2	1	1	4	0.8	4	1	2	0	0	0	0.57	0.7
	pHP0566		0	5	4	0	3	12	2.4	0	1	2	4	0	0.1	1.71	0.57
	pHP0568		0	0	2	1	2	5	1	0	0	0	0	0	0.34	10	0.36
	pHP0569		11	16	10	14	15	66	13.2	14	24	26	17	32	0	0.58	0.83
	pHP0570		63	55	37	31	31	217	43.4	53	55	51	74	91	0	0.67	0.83
	pHP0571		0	2	2	3	2	9	1.8	4	4	2	3	2	0	0.6	0.83
	pHP0572		1	8	13	12	13	47	9.4	11	13	22	19	8	0	0.64	0.83
	pHP0573		0	1	0	0	0	1	0.2	0	0	0	7	0	0	0.14	0.83
	pHP0574		0	0	0	0	0	0	0	0	0	2	12	8	0	0	0.83
	pHP0575		0	0	1	1	1	3	0.6	0	1	4	0	0	0	0.6	0.83
	pHP0576		9	11	6	10	8	44	8.8	12	12	10	16	13	0	0.7	0.83
	pHP0577		4	6	3	4	4	21	4.2	4	6	14	24	19	0	0.31	0.83
	pHP0581		0	0	0	0	5	5	1	0	0	0	0	0	0.2	10	0.43
	pHP0583		11	16	21	12	22	82	16.4	0	0	0	5	0	0.93	16.4	0
	pHP0584		0	0	0	0	0	0	0	4	1	3	0	0	0	0	0.83
	pHP0585		0	0	0	3	2	5	1	0	0	0	0	0	0.36	10	0.34
	pHP0586		1	10	0	1	4	16	3.2	0	0	0	1	0	0.4	16	0.26
	pHP0587		0	0	3	2	2	7	1.4	2	0	0	15	0	0	0.41	0.83
	pHP0588		6	3	2	4	4	19	3.8	5	6	8	5	8	0	0.59	0.83
	pHP0589		46	31	14	17	19	127	25.4	25	42	40	56	68	0	0.55	0.83
	pHP0590		21	22	9	19	12	83	16.6	30	30	28	29	49	0	0.5	0.83
	pHP0591		18	23	20	18	19	98	19.6	36	39	29	32	36	0	0.57	0.83
	pHP0592		0	0	0	1	1	2	0.4	0	0	0	0	0	0	4	0.83
	pHP0593		0	2	0	0	1	3	0.6	2	1	3	0	0	0.01	0.5	0.69
	pHP0595		2	4	6	10	6	28	5.6	11	16	15	3	0	0	0.62	0.79
	pHP0596		30	18	10	11	13	82	16.4	41	22	24	21	11	0	0.69	0.82
	pHP0599		24	15	7	8	14	68	13.6	23	25	23	34	31	0	0.5	0.83
	pHP0600		0	0	2	0	1	3	0.6	0	0	1	0	0	0.13	3	0.53
	pHP0601		0	0	4	4	5	13	2.6	0	0	4	3	2	0.05	1.44	0.62
	pHP0602		0	0	2	1	1	4	0.8	2	0	3	0	0	0.01	0.8	0.67
	pHP0604		9	5	4	3	3	24	4.8	2	9	10	5	10	0	0.67	0.78
	pHP0605		9	12	4	9	8	42	8.4	4	15	16	17	6	0	0.72	0.8
	pHP0606		4	4	2	3	3	16	3.2	5	9	6	13	5	0	0.42	0.83
	pHP0607		0	4	0	1	1	6	1.2	2	6	2	4	0	0	0.43	0.73
	pHP0609		7	13	59	18	29	126	25.2	23	19	39	48	54	0	0.69	0.82
	pHP0610		15	38	77	19	37	186	37.2	43	57	57	76	84	0	0.59	0.83
	pHP0613		1	4	10	12	18	45	9	4	3	8	16	26	0	0.79	0.78
	pHP0614		0	0	0	0	0	0	0	0	0	0	5	2	0	0	0.83
	pHP0615		0	3	6	11	12	32	6.4	5	7	23	8	28	0	0.45	0.83
	pHP0616		0	0	2	1	2	5	1	0	0	5	0	0	0.04	1	0.62
	pHP0617		13	16	7	12	16	64	12.8	20	22	35	21	52	0	0.43	0.83
	pHP0618		1	0	0	0	0	1	0.2	2	12	11	7	24	0	0.02	0.83
	pHP0620		1	0	0	0	0	1	0.2	0	9	6	3	3	0	0.05	0.83
	pHP0621		8	26	53	32	45	164	32.8	21	28	37	29	26	0	1.16	0.8
	pHP0623		0	3	4	6	9	22	4.4	2	3	6	4	3	0.02	1.22	0.66
	pHP0624		0	2	8	10	6	26	5.2	7	12	14	3	3	0	0.67	0.78
	pHP0625		22	26	43	30	40	161	32.2	25	34	34	50	44	0	0.86	0.82
	pHP0626		4	8	5	5	12	34	6.8	11	12	22	24	19	0	0.39	0.83
	pHP0629		9	26	43	31	21	130	26	0	0	0	87	114	0	0.65	0.83
	pHP0630		25	11	6	6	7	55	11	21	36	26	17	19	0	0.46	0.82
	pHP0631		0	6	11	9	9	35	7	9	9	21	4	6	0	0.71	0.79
	pHP0632		28	38	26	25	40	157	31.4	37	43	51	45	47	0	0.7	0.83
	pHP0636		1	1	3	1	2	8	1.6	0	0	2	5	2	0	0.89	0.69
	pHP0638		6	4	12	3	6	31	6.2	2	3	10	28	2	0	0.69	0.78
	pHP0639		7	11	15	12	13	58	11.6	16	16	24	40	32	0	0.45	0.83
	pHP0642		8	6	4	0	5	23	4.6	0	1	1	4	5	0.12	2.09	0.56
	pHP0643		0	0	0	1	4	5	1	0	0	4	0	0	0.08	1.25	0.58
	pHP0645		0	0	0	0	0	0	0	0	0	0	21	0	0	0	0.83
	pHP0646		2	6	4	4	6	22	4.4	20	21	25	15	18	0	0.22	0.83
	pHP0648		11	18	29	24	24	106	21.2	18	30	24	38	32	0	0.75	0.82
	pHP0649		21	20	15	13	29	98	19.6	25	37	30	29	42	0	0.6	0.83
	pHP0650		0	0	5	3	4	12	2.4	2	3	5	8	3	0	0.57	0.76
	pHP0651		0	0	30	26	37	93	18.6	9	10	21	0	0	0.25	2.33	0.4
	pHP0652		0	0	1	2	2	5	1	2	3	2	0	0	0.01	0.71	0.69
	pHP0653		7	3	2	1	5	18	3.6	18	18	17	15	10	0	0.23	0.83
	pHP0654		11	16	20	18	15	80	16	23	22	25	34	45	0	0.54	0.83
	pHP0655		1	5	0	5	4	15	3	7	9	12	1	0	0	0.52	0.83
	pHP0656		6	8	11	13	13	51	10.2	4	7	11	9	10	0	1.24	0.76
	pHP0657		15	14	14	14	15	72	14.4	7	13	16	11	28	0	0.96	0.83
	pHP0658		7	9	10	22	27	75	15	9	25	27	13	23	0	0.77	0.81
	pHP0659		4	0	0	0	1	5	1	2	0	2	0	2	0.06	0.83	0.6
	pHP0660		1	10	19	15	13	58	11.6	16	12	17	11	10	0	0.88	0.79
	pHP0662		5	8	12	6	9	40	8	0	0	8	11	2	0.02	1.9	0.65
	pHP0663		0	2	1	2	3	8	1.6	0	0	2	0	0	0.22	4	0.41
	pHP0664		4	11	9	2	10	36	7.2	0	0	1	0	0	0.93	36	0
	pHP0665		2	10	10	15	8	45	9	12	13	19	11	29	0	0.54	0.83
	pHP0666		2	6	7	6	12	33	6.6	0	0	4	3	3	0.34	3.3	0.36
	pHP0671		1	1	1	1	1	5	1	4	16	4	5	2	0	0.16	0.83
	pHP0672		35	33	21	21	16	126	25.2	27	34	23	34	39	0	0.8	0.82
	pHP0673		9	23	35	29	47	143	28.6	21	33	37	21	41	0	0.93	0.82
	pHP0675		0	0	7	6	7	20	4	0	0	2	0	0	0.57	10	0.16
	pHP0679		0	0	0	0	1	1	0.2	0	0	9	3	2	0	0.07	0.83
	pHP0680		9	16	14	21	20	80	16	18	37	42	24	31	0	0.53	0.83
	pHP0681		0	3	1	1	1	6	1.2	4	0	2	0	0	0.02	1	0.65
	pHP0682		0	0	0	0	0	0	0	4	7	3	0	0	0	0	0.83
	pHP0686		4	7	7	5	6	29	5.8	0	7	5	41	18	0	0.41	0.83
	pHP0687		9	28	23	25	20	105	21	44	46	43	29	41	0	0.52	0.83
	pHP0690		28	14	4	9	16	71	14.2	12	24	22	23	32	0	0.63	0.81
	pHP0691		12	11	7	11	16	57	11.4	12	13	18	30	28	0	0.56	0.83
	pHP0692		14	11	10	12	17	64	12.8	23	21	22	26	32	0	0.52	0.83
	pHP0695		137	136	137	145	214	769	153.8	430	387	370	395	478	0	0.37	0.83
	pHP0696		95	100	88	82	159	524	104.8	284	301	277	322	357	0	0.34	0.83
	pHP0697		0	0	0	0	1	1	0.2	91	88	66	46	50	0	0	0.83
	pHP0701		7	14	20	29	25	95	19	30	33	52	41	66	0	0.43	0.83
	pHP0703		2	7	8	11	8	36	7.2	2	12	18	15	11	0	0.62	0.83
	pHP0705		6	11	28	33	27	105	21	32	40	44	53	57	0	0.46	0.83
	pHP0706		1	0	0	0	1	2	0.4	2	24	1	11	0	0	0.05	0.83
	pHP0707		0	0	4	2	1	7	1.4	0	1	2	1	0	0.12	1.75	0.54
	pHP0709		6	4	2	4	4	20	4	0	1	0	4	0	0.33	4	0.38
	pHP0710		9	15	17	22	18	81	16.2	30	40	30	50	52	0	0.4	0.83
	pHP0714		0	0	2	1	3	6	1.2	0	3	2	7	2	0	0.43	0.74
	pHP0715		0	4	4	1	4	13	2.6	0	1	4	9	6	0	0.65	0.83
	pHP0716		0	0	3	2	4	9	1.8	2	1	3	0	0	0.07	1.5	0.59
	pHP0717		2	19	26	21	27	95	19	16	21	31	54	66	0	0.51	0.83
	pHP0719		9	7	6	6	6	34	6.8	2	3	2	23	8	0	0.89	0.78
	pHP0720		18	10	4	3	4	39	7.8	7	4	8	17	6	0	0.93	0.74
	pHP0721		18	14	13	10	17	72	14.4	43	36	31	60	45	0	0.33	0.83
	pHP0723		4	10	1	1	3	19	3.8	0	0	1	3	8	0.1	1.58	0.57
	pHP0724		0	0	1	1	1	3	0.6	0	1	1	0	0	0	1.5	0.83
	pHP0726		0	0	0	0	0	0	0	0	0	0	3	0	0	0	0.83
	pHP0727		0	0	1	0	1	2	0.4	0	0	2	0	0	0	1	0.83
	pHP0728		0	0	1	0	1	2	0.4	0	0	0	0	0	0	4	0.83
	pHP0729		0	0	2	1	2	5	1	0	0	1	0	0	0.26	5	0.39
	pHP0730		0	0	1	0	1	2	0.4	18	10	5	7	0	0	0.05	0.83
	pHP0731		0	0	0	1	1	2	0.4	2	3	0	0	0	0	0.4	0.83
	pHP0733		0	3	13	8	10	34	6.8	5	4	18	11	13	0	0.67	0.79
	pHP0734		4	15	17	18	23	77	15.4	5	22	26	24	29	0	0.73	0.82
	pHP0735		1	2	0	0	0	3	0.6	0	1	3	3	2	0	0.33	0.73
	pHP0736		0	0	1	0	2	3	0.6	0	0	0	0	0	0.17	6	0.49
	pHP0738		0	3	11	11	9	34	6.8	5	16	14	4	5	0	0.77	0.78
	pHP0739		4	8	8	6	5	31	6.2	7	4	10	9	6	0	0.86	0.78
	pHP0740		7	15	16	13	14	65	13	41	45	50	19	18	0	0.38	0.83
	pHP0741		0	0	0	0	0	0	0	0	0	0	0	0	0	0	0.83
	pHP0742		14	18	21	9	20	82	16.4	34	25	21	37	44	0	0.51	0.83
	pHP0745		0	0	2	1	1	4	0.8	0	0	0	7	0	0.01	0.57	0.68
	pHP0746		0	0	0	0	0	0	0	0	0	0	4	0	0	0	0.83
	pHP0747		51	56	66	40	52	265	53	16	13	15	4	6	0.99	4.91	0
	pHP0748		0	10	14	13	12	49	9.8	2	10	15	16	24	0	0.73	0.8
	pHP0755		0	0	1	1	1	3	0.6	0	0	2	0	0	0	1.5	0.83
	pHP0757		4	1	0	0	0	5	1	0	0	0	0	0	0.2	10	0.44
	pHP0760		21	35	39	28	34	157	31.4	48	52	62	53	54	0	0.58	0.83
	pHP0763		20	35	49	34	28	166	33.2	32	30	38	52	37	0	0.88	0.82
	pHP0764		0	0	1	1	1	3	0.6	0	0	2	0	0	0	1.5	0.83
	pHP0768		0	0	4	1	5	10	2	0	0	1	0	0	0.4	10	0.27
	pHP0772		1	8	11	1	7	28	5.6	0	1	0	5	0	0.42	4.67	0.24
	pHP0773		6	13	3	3	2	27	5.4	0	1	11	9	11	0	0.84	0.74
	pHP0774		11	25	21	24	22	103	20.6	32	30	36	52	52	0	0.51	0.83
	pHP0775		70	92	133	64	101	460	92	71	77	77	123	144	0	0.93	0.83
	pHP0776		0	0	0	0	0	0	0	2	4	3	5	0	0	0	0.83
	pHP0777		18	21	23	26	23	111	22.2	34	28	29	28	24	0	0.78	0.83
	pHP0778		0	0	4	0	1	5	1	0	0	0	0	0	0.2	10	0.44
	pHP0779		60	50	20	24	31	185	37	59	89	76	109	138	0	0.39	0.83
	pHP0780		0	0	0	0	0	0	0	9	3	3	0	0	0	0	0.83
	pHP0783		2	2	1	0	0	5	1	2	7	3	1	2	0	0.33	0.83
	pHP0786		24	26	23	28	39	140	28	52	58	67	98	66	0	0.41	0.83
	pHP0787		0	1	1	1	1	4	0.8	0	0	3	134	180	0	0.01	0.83
	pHP0788		0	0	0	1	0	1	0.2	0	0	4	0	0	0	0.25	0.83
	pHP0791		12	23	29	30	21	115	23	55	54	57	66	58	0	0.4	0.83
	pHP0792		0	13	15	23	23	74	14.8	18	21	26	26	37	0	0.58	0.83
	pHP0793		0	0	0	0	0	0	0	0	0	0	1	5	0	0	0.83
	pHP0794		1	1	1	1	3	7	1.4	2	4	10	1	3	0	0.35	0.83
	pHP0795		31	21	12	12	20	96	19.2	27	43	53	48	71	0	0.4	0.83
	pHP0797		22	19	2	1	3	47	9.4	11	19	14	20	34	0	0.48	0.81
	pHP0799		0	0	1	1	1	3	0.6	2	0	5	12	10	0	0.1	0.83
	pHP0802		13	22	8	12	9	64	12.8	14	22	17	34	23	0	0.58	0.83
	pHP0804		8	11	15	16	15	65	13	21	27	28	34	37	0	0.44	0.83
	pHP0805		0	3	4	3	6	16	3.2	0	0	0	0	0	0.79	32	0.06
	pHP0806		0	0	2	1	0	3	0.6	0	0	0	0	0	0.17	6	0.49
	pHP0807		0	3	0	1	0	4	0.8	2	0	0	0	0	0.1	2	0.57
	pHP0808		0	2	2	2	3	9	1.8	0	0	0	9	0	0.01	1	0.67
	pHP0809		1	0	0	0	0	1	0.2	0	0	0	0	0	0	2	0.83
	pHP0810		0	2	10	5	4	21	4.2	0	1	5	4	6	0.05	1.31	0.62
	pHP0811		0	0	1	1	2	4	0.8	0	0	2	0	0	0.06	2	0.6
	pHP0813		4	4	6	4	5	23	4.6	2	6	4	5	2	0	1.21	0.74
	pHP0814		1	6	4	6	7	24	4.8	2	13	8	5	8	0	0.67	0.83
	pHP0815		11	11	17	13	12	64	12.8	18	16	18	29	24	0	0.61	0.83
	pHP0819		0	0	3	1	3	7	1.4	0	0	2	4	3	0.01	0.78	0.68
	pHP0820		0	0	1	1	1	3	0.6	0	0	0	0	0	0	6	0.83
	pHP0821		0	7	21	0	9	37	7.4	0	0	0	0	2	0.59	18.5	0.15
	pHP0822		18	31	42	36	34	161	32.2	55	51	45	68	75	0	0.55	0.83
	pHP0823		0	0	2	0	1	3	0.6	0	0	0	0	0	0.17	6	0.49
	pHP0824		12	11	4	6	7	40	8	30	34	24	32	42	0	0.25	0.83
	pHP0825		43	21	7	10	15	96	19.2	18	37	27	34	41	0	0.61	0.82
	pHP0826		0	5	5	2	4	16	3.2	0	0	4	5	16	0	0.64	0.83
	pHP0827		0	0	1	0	1	2	0.4	5	7	6	5	5	0	0.07	0.83
	pHP0828		0	0	1	1	3	5	1	4	6	3	0	0	0	0.38	0.74
	pHP0829		9	11	2	0	5	27	5.4	5	12	17	20	18	0	0.38	0.83
	pHP0830		8	12	12	7	11	50	10	11	12	15	30	32	0	0.5	0.83
	pHP0832		0	2	2	2	5	11	2.2	2	7	8	5	13	0	0.31	0.83
	pHP0834		0	4	17	10	14	45	9	2	7	14	11	15	0	0.92	0.77
	pHP0835		15	10	7	3	6	41	8.2	16	21	10	17	21	0	0.48	0.83
	pHP0836		0	0	0	1	0	1	0.2	2	0	1	0	0	0	0.33	0.83
	pHP0837		1	4	1	3	3	12	2.4	9	6	6	12	0	0	0.36	0.83
	pHP0838		0	1	32	18	8	59	11.8	2387	1956	1467	26	3	0	0.01	0.83
	pHP0841		1	10	9	4	13	37	7.4	9	6	17	11	6	0	0.76	0.79
	pHP0850		6	6	1	4	4	21	4.2	2	6	15	11	34	0	0.31	0.83
	pHP0853		6	10	10	22	8	56	11.2	12	21	30	20	47	0	0.43	0.83
	pHP0854		2	9	4	5	4	24	4.8	5	6	14	5	10	0	0.6	0.79
	pHP0856		0	0	1	0	1	2	0.4	0	0	0	0	0	0	4	0.83
	pHP0857		19	17	17	26	21	100	20	20	19	26	34	42	0	0.71	0.83
	pHP0858		9	19	26	26	32	112	22.4	23	24	35	30	37	0	0.75	0.82
	pHP0859		34	42	48	45	41	210	42	55	54	45	44	52	0	0.84	0.83
	pHP0863		0	2	1	2	2	7	1.4	2	0	1	0	0	0.1	2.33	0.57
	pHP0864		1	5	2	1	2	11	2.2	2	1	5	1	2	0.01	1	0.67
	pHP0865		2	2	0	1	2	7	1.4	0	1	8	0	0	0	0.78	0.69
	pHP0866		6	8	7	8	8	37	7.4	16	18	19	9	10	0	0.51	0.83
	pHP0867		0	0	1	1	1	3	0.6	0	0	0	1	0	0	3	0.83
	pHP0868		0	0	5	1	3	9	1.8	2	1	10	28	2	0	0.21	0.83
	pHP0869		0	0	0	0	0	0	0	0	0	2	0	0	0	0	0.83
	pHP0871		1	4	0	0	0	5	1	0	0	0	1	2	0.13	1.67	0.53
	pHP0874		0	2	1	3	7	13	2.6	0	3	11	5	2	0	0.62	0.74
	pHP0875		91	55	29	25	51	251	50.2	73	104	76	106	149	0	0.49	0.83
	pHP0876		0	0	0	3	4	7	1.4	0	1	8	5	0	0	0.5	0.72
	pHP0877		0	3	4	4	2	13	2.6	0	0	1	1	2	0.28	3.25	0.38
	pHP0884		0	0	0	1	4	5	1	0	0	4	7	2	0	0.38	0.72
	pHP0885		0	0	2	1	1	4	0.8	0	0	0	0	0	0.17	8	0.49
	pHP0886		2	9	7	14	9	41	8.2	7	10	26	21	32	0	0.43	0.83
	pHP0887		63	75	55	120	81	394	78.8	293	249	252	351	566	0	0.23	0.83
	pHP0888		0	0	1	0	1	2	0.4	12	7	11	24	31	0	0.02	0.83
	pHP0890		4	8	14	10	8	44	8.8	5	15	14	16	16	0	0.67	0.8
	pHP0891		11	6	3	4	8	32	6.4	7	13	12	15	24	0	0.45	0.83
	pHP0892		1	1	4	0	1	7	1.4	0	0	2	5	2	0.01	0.78	0.67
	pHP0893		11	9	9	4	12	45	9	4	9	8	30	11	0	0.73	0.83
	pHP0896		0	0	0	0	0	0	0	36	48	61	94	37	0	0	0.83
	pHP0897		0	0	2	0	1	3	0.6	0	0	0	0	0	0.17	6	0.49
	pHP0898		1	5	6	7	9	28	5.6	2	4	9	8	11	0	0.82	0.77
	pHP0900		26	29	28	28	26	137	27.4	41	37	55	61	66	0	0.53	0.83
	pHP0902		2	5	3	3	3	16	3.2	9	13	16	15	11	0	0.25	0.83
	pHP0910		0	0	0	1	2	3	0.6	0	0	0	0	0	0.17	6	0.49
	pHP0911		0	0	2	3	8	13	2.6	0	0	0	0	0	0.56	26	0.18
	pHP0912		22	13	9	8	11	63	12.6	16	30	22	76	26	0	0.37	0.83
	pHP0913		6	4	4	5	6	25	5	9	9	10	41	8	0	0.32	0.83
	pHP0914		0	0	0	0	0	0	0	0	0	0	5	0	0	0	0.83
	pHP0919		26	52	82	82	73	315	63	84	98	95	121	131	0	0.6	0.83
	pHP0920		0	0	1	0	0	1	0.2	0	3	2	0	0	0	0.2	0.83
	pHP0921		1	0	0	0	0	1	0.2	0	0	0	0	0	0	2	0.83
	pHP0922		21	24	70	3	21	139	27.8	0	0	0	8	11	0.66	7.32	0.09
	pHP0925		0	0	1	1	3	5	1	0	0	0	0	0	0.19	10	0.45
	pHP0926		0	0	1	0	0	1	0.2	0	0	1	42	0	0	0.02	0.83
	pHP0928		0	0	0	0	0	0	0	0	0	0	0	0	0	0	0.83
	pHP0930		8	11	10	7	11	47	9.4	14	19	12	13	10	0	0.69	0.83
	pHP0931		11	9	10	8	9	47	9.4	4	6	10	1	3	0	1.96	0.69
	pHP0932		4	7	7	7	3	28	5.6	9	7	6	8	10	0	0.7	0.83
	pHP0943		5	11	7	11	9	43	8.6	7	13	16	15	19	0	0.61	0.83
	pHP0948		0	6	7	4	6	23	4.6	12	9	16	66	102	0	0.11	0.83
	pHP0949		0	0	2	1	1	4	0.8	0	1	1	0	0	0.05	2	0.61
	pHP0950		5	9	13	7	13	47	9.4	0	3	8	23	11	0	1.04	0.77
	pHP0951		0	1	4	1	2	8	1.6	0	0	0	4	0	0.12	2	0.56
	pHP0952		0	1	4	1	3	9	1.8	0	0	2	0	3	0.1	1.8	0.57
	pHP0953		0	2	4	0	1	7	1.4	18	19	19	16	13	0	0.08	0.83
	pHP0954		0	0	0	0	0	0	0	4	13	10	25	15	0	0	0.83
	pHP0955		0	0	1	0	0	1	0.2	0	0	1	0	0	0	1	0.83
	pHP0956		4	22	13	12	22	73	14.6	0	0	1	0	0	1	73	0
	pHP0957		1	7	20	19	15	62	12.4	9	16	12	3	3	0	1.44	0.73
	pHP0958		5	4	6	18	9	42	8.4	16	27	26	21	29	0	0.35	0.83
	pHP0959		0	1	5	1	5	12	2.4	4	6	9	7	16	0	0.29	0.83
	pHP0960		0	1	5	4	3	13	2.6	5	7	13	1	2	0	0.46	0.83
	pHP0972		1	15	40	48	42	146	29.2	50	55	53	19	16	0	0.76	0.82
	pHP0973		5	5	0	0	0	10	2	2	4	3	12	2	0	0.43	0.76
	pHP0974		0	0	0	1	1	2	0.4	0	0	2	0	0	0	1	0.83
	pHP0976		0	0	3	2	9	14	2.8	0	0	0	0	0	0.56	28	0.17
	pHP0977		1	5	4	6	3	19	3.8	2	3	6	11	2	0	0.79	0.76
	pHP0978		77	88	100	84	109	458	91.6	105	98	119	155	182	0	0.69	0.83
	pHP0979		15	20	21	21	26	103	20.6	41	43	51	69	70	0	0.38	0.83
	pHP0983		1	5	2	1	1	10	2	41	43	29	52	65	0	0.04	0.83
	pHP1000		0	0	2	3	4	9	1.8	2	1	2	7	2	0	0.64	0.73
	pHP1002		0	0	0	0	0	0	0	0	0	2	0	0	0	0	0.83
	pHP1009		0	0	1	0	1	2	0.4	0	0	0	0	0	0	4	0.83
	pHP1010		60	72	49	46	44	271	54.2	485	445	476	527	582	0	0.11	0.83
	pHP1011		0	0	0	0	1	1	0.2	0	0	3	0	0	0	0.33	0.83
	pHP1012		15	16	18	12	14	75	15	7	13	17	9	15	0	1.23	0.79
	pHP1013		1	2	1	1	1	6	1.2	0	3	1	1	2	0	0.86	0.7
	pHP1014		7	7	4	7	8	33	6.6	7	18	15	8	10	0	0.57	0.83
	pHP1019		39	37	56	61	44	237	47.4	132	128	128	87	83	0	0.42	0.83
	pHP1020		0	3	6	5	8	22	4.4	0	3	3	1	0	0.34	3.14	0.35
	pHP1021		2	8	9	7	8	34	6.8	11	10	11	13	15	0	0.57	0.83
	pHP1022		5	6	10	6	10	37	7.4	0	0	0	0	0	1	74	0
	pHP1024		1	1	2	3	6	13	2.6	0	4	16	28	11	0	0.22	0.83
	pHP1025		1	2	6	2	4	15	3	4	6	8	17	0	0	0.43	0.83
	pHP1026		0	0	9	7	9	25	5	7	13	11	12	8	0	0.49	0.83
	pHP1027		17	16	21	19	18	91	18.2	37	27	34	62	49	0	0.44	0.83
	pHP1029		0	0	0	1	2	3	0.6	0	1	4	3	2	0	0.3	0.83
	pHP1030		0	13	11	8	6	38	7.6	5	6	3	20	11	0	0.84	0.78
	pHP1031		0	5	5	4	6	20	4	0	4	5	11	11	0	0.65	0.83
	pHP1034		9	16	20	18	22	85	17	11	16	17	23	19	0	0.99	0.81
	pHP1035		11	21	48	37	32	149	29.8	16	25	26	29	31	0	1.17	0.8
	pHP1036		6	7	7	7	5	32	6.4	0	0	0	0	0	1	64	0
	pHP1037		9	8	12	18	10	57	11.4	14	24	28	23	29	0	0.48	0.83
	pHP1038		8	6	7	9	8	38	7.6	27	22	21	12	13	0	0.4	0.83
	pHP1040		6	5	2	5	4	22	4.4	5	6	11	20	10	0	0.42	0.83
	pHP1041		0	3	3	4	1	11	2.2	0	0	5	1	2	0.03	1.38	0.63
	pHP1042		6	8	12	13	13	52	10.4	7	4	15	8	11	0	1.16	0.77
	pHP1043		8	8	13	14	18	61	12.2	12	24	15	17	15	0	0.73	0.81
	pHP1044		0	0	0	1	2	3	0.6	0	0	3	0	0	0.05	1	0.62
	pHP1045		9	11	10	13	17	60	12	14	25	34	26	62	0	0.37	0.83
	pHP1046		0	2	5	2	8	17	3.4	2	0	4	16	0	0	0.77	0.73
	pHP1047		0	0	1	1	2	4	0.8	4	4	2	3	2	0	0.27	0.83
	pHP1048		61	73	136	95	114	479	95.8	69	70	76	103	78	0	1.21	0.83
	pHP1050		4	6	6	17	8	41	8.2	2	1	1	0	0	0.88	10.25	0.01
	pHP1052		0	7	2	4	7	20	4	16	10	8	15	6	0	0.36	0.83
	pHP1054		0	2	2	4	2	10	2	0	0	0	0	0	0.71	20	0.09
	pHP1058		0	0	0	3	3	6	1.2	0	0	0	0	0	0.39	12	0.29
	pHP1059		4	12	20	20	23	79	15.8	14	22	25	21	28	0	0.72	0.82
	pHP1062		0	0	1	4	3	8	1.6	2	3	5	0	0	0.01	0.8	0.68
	pHP1063		0	0	0	0	0	0	0	0	0	2	0	0	0	0	0.83
	pHP1067		4	1	1	1	1	8	1.6	4	9	6	5	8	0	0.25	0.83
	pHP1068		7	11	13	17	15	63	12.6	9	6	21	16	15	0	0.94	0.8
	pHP1069		67	62	96	74	69	368	73.6	133	128	132	139	151	0	0.54	0.83
	pHP1072		11	23	29	21	23	107	21.4	28	28	32	34	41	0	0.66	0.83
	pHP1073		1	3	0	0	0	4	0.8	0	0	0	0	0	0.19	8	0.45
	pHP1074		4	9	16	10	15	54	10.8	0	0	4	0	0	0.82	13.5	0.03
	pHP1077		1	4	2	2	3	12	2.4	14	7	6	7	6	0	0.3	0.83
	pHP1078		0	0	1	0	3	4	0.8	0	0	0	0	0	0.19	8	0.45
	pHP1079		1	1	1	0	3	6	1.2	0	3	3	1	3	0	0.6	0.71
	pHP1082		0	2	3	1	1	7	1.4	4	7	15	3	5	0	0.21	0.83
	pHP1083		0	1	0	0	0	1	0.2	0	0	0	7	0	0	0.14	0.83
	pHP1084		0	0	4	2	6	12	2.4	0	1	4	1	0	0.16	2	0.52
	pHP1086		0	0	2	0	2	4	0.8	0	0	0	0	0	0.34	8	0.36
	pHP1087		0	0	4	2	1	7	1.4	2	0	0	0	0	0.2	3.5	0.43
	pHP1088		4	11	6	8	10	39	7.8	5	9	18	12	24	0	0.57	0.83
	pHP1089		7	11	27	32	28	105	21	23	27	37	62	66	0	0.49	0.83
	pHP1090		0	0	0	4	0	4	0.8	2	6	18	0	0	0	0.15	0.83
	pHP1091		0	0	1	2	1	4	0.8	0	3	0	1	0	0.02	1	0.64
	pHP1098		9	7	0	1	2	19	3.8	0	6	5	25	5	0	0.46	0.78
	pHP1099		0	0	0	0	1	1	0.2	0	1	6	7	5	0	0.05	0.83
	pHP1100		9	7	6	5	8	35	7	2	10	10	16	16	0	0.65	0.83
	pHP1101		0	3	12	11	12	38	7.6	5	12	15	4	3	0	0.97	0.76
	pHP1102		0	0	4	3	6	13	2.6	11	7	13	11	15	0	0.23	0.83
	pHP1103		2	5	13	4	8	32	6.4	5	6	6	11	15	0	0.74	0.77
	pHP1104		9	8	6	5	9	37	7.4	4	22	17	16	26	0	0.44	0.83
	pHP1105		25	53	24	32	26	160	32	12	9	23	17	23	0.12	1.9	0.55
	pHP1107		0	0	0	0	0	0	0	0	0	0	12	0	0	0	0.83
	pHP1108		25	24	15	12	20	96	19.2	27	24	24	42	52	0	0.57	0.83
	pHP1109		1	2	3	2	6	14	2.8	4	4	6	3	5	0	0.64	0.75
	pHP1110		26	35	25	28	41	155	31	46	42	47	32	49	0	0.72	0.83
	pHP1111		15	7	6	5	10	43	8.6	12	13	16	16	23	0	0.54	0.83
	pHP1112		0	0	6	8	4	18	3.6	9	7	9	1	3	0	0.62	0.76
	pHP1117		12	11	17	12	18	70	14	14	10	14	23	16	0	0.91	0.8
	pHP1118		24	22	3	4	4	57	11.4	4	13	9	44	36	0	0.54	0.81
	pHP1123		12	16	9	10	17	64	12.8	11	16	18	12	11	0	0.94	0.8
	pHP1124		9	28	24	45	33	139	27.8	4	4	3	25	3	0.39	3.66	0.29
	pHP1125		4	6	6	35	11	62	12.4	44	46	19	5	0	0	0.54	0.81
	pHP1126		1	2	0	0	0	3	0.6	0	0	0	7	0	0.01	0.43	0.68
	pHP1127		2	2	4	5	3	16	3.2	5	3	10	5	3	0	0.62	0.83
	pHP1128		0	2	2	4	2	10	2	5	9	2	3	2	0	0.48	0.83
	pHP1129		0	0	1	1	0	2	0.4	2	1	3	8	5	0	0.11	0.83
	pHP1130		1	1	0	0	0	2	0.4	4	3	2	3	0	0	0.17	0.83
	pHP1131		1	1	3	1	2	8	1.6	16	13	14	3	8	0	0.15	0.83
	pHP1132		57	55	44	54	60	270	54	149	139	143	73	83	0	0.46	0.83
	pHP1133		6	10	7	10	10	43	8.6	32	36	30	13	21	0	0.33	0.83
	pHP1134		44	43	31	37	41	196	39.2	119	116	105	85	104	0	0.37	0.83
	pHP1135		11	9	10	8	9	47	9.4	28	37	22	12	18	0	0.4	0.83
	pHP1136		2	4	2	2	3	13	2.6	9	10	10	7	6	0	0.31	0.83
	pHP1137		0	0	0	0	0	0	0	4	9	13	0	0	0	0	0.83
	pHP1138		15	21	30	28	27	121	24.2	32	34	40	44	45	0	0.62	0.83
	pHP1139		18	25	22	32	30	127	25.4	32	33	37	42	45	0	0.67	0.83
	pHP1140		0	0	2	3	3	8	1.6	0	3	4	7	6	0	0.4	0.83
	pHP1141		0	0	0	0	0	0	0	0	0	0	0	0	0	0	0.83
	pHP1142		0	0	6	5	4	15	3	5	3	9	1	0	0	0.83	0.73
	pHP1147		18	13	28	18	16	93	18.6	30	22	23	48	37	0	0.58	0.83
	pHP1149		0	0	1	2	3	6	1.2	0	1	5	0	0	0.04	1	0.63
	pHP1150		0	0	0	0	0	0	0	0	0	3	0	0	0	0	0.83
	pHP1151		7	7	9	12	9	44	8.8	11	9	12	21	16	0	0.64	0.83
	pHP1152		2	7	3	2	3	17	3.4	7	13	23	17	36	0	0.18	0.83
	pHP1153		4	8	11	21	14	58	11.6	20	24	32	21	32	0	0.45	0.83
	pHP1154		0	0	0	0	0	0	0	0	0	0	16	2	0	0	0.83
	pHP1156		0	0	0	0	0	0	0	0	0	0	8	0	0	0	0.83
	pHP1158		0	0	2	1	3	6	1.2	0	0	3	0	0	0.12	2	0.55
	pHP1161		30	14	10	4	11	69	13.8	34	51	30	42	45	0	0.34	0.83
	pHP1162		2	4	3	4	3	16	3.2	5	6	4	3	5	0	0.7	0.83
	pHP1164		12	7	1	1	3	24	4.8	7	15	14	9	11	0	0.43	0.8
	pHP1166		0	0	0	1	2	3	0.6	0	0	1	0	0	0.13	3	0.53
	pHP1167		0	0	3	0	1	4	0.8	0	0	0	0	0	0.19	8	0.45
	pHP1170		0	0	0	0	0	0	0	0	0	3	0	0	0	0	0.83
	pHP1171		12	17	21	15	20	85	17	21	19	21	23	24	0	0.79	0.83
	pHP1172		13	6	2	1	4	26	5.2	16	22	12	30	10	0	0.29	0.83
	pHP1173		9	8	2	4	4	27	5.4	4	10	6	15	3	0	0.71	0.78
	pHP1174		1	2	1	1	2	7	1.4	4	3	0	3	3	0	0.54	0.83
	pHP1177		47	30	19	26	23	145	29	30	57	66	176	58	0	0.37	0.83
	pHP1178		1	0	0	0	0	1	0.2	0	0	0	1	0	0	1	0.83
	pHP1179		1	8	10	10	13	42	8.4	21	12	16	24	18	0	0.46	0.83
	pHP1180		0	1	0	1	1	3	0.6	5	1	4	4	2	0	0.19	0.83
	pHP1181		0	2	1	2	1	6	1.2	4	1	1	0	0	0.01	1	0.66
	pHP1182		25	38	37	45	49	194	38.8	55	49	47	62	75	0	0.67	0.83
	pHP1186		19	9	6	4	5	43	8.6	2	9	9	17	6	0	1	0.74
	pHP1187		18	9	10	10	11	58	11.6	76	51	47	0	0	0	0.33	0.83
	pHP1188		0	0	15	0	10	25	5	0	18	16	0	0	0	0.74	0.73
	pHP1189		13	20	28	23	22	106	21.2	36	42	36	53	45	0	0.5	0.83
	pHP1190		2	11	6	8	7	34	6.8	11	13	25	7	19	0	0.45	0.83
	pHP1191		0	0	1	0	1	2	0.4	0	1	1	5	0	0	0.29	0.83
	pHP1192		0	0	2	0	0	2	0.4	0	0	0	0	0	0.17	4	0.49
	pHP1193		0	7	4	4	4	19	3.8	4	1	8	12	13	0	0.5	0.83
	pHP1195		53	53	12	30	27	175	35	71	80	103	66	105	0	0.41	0.83
	pHP1196		22	20	16	21	16	95	19	48	37	25	28	36	0	0.55	0.83
	pHP1197		54	32	86	51	54	277	55.4	100	69	59	38	54	0	0.87	0.83
	pHP1198		144	188	304	267	300	1203	240.6	619	620	592	1211	1322	0	0.28	0.83
	pHP1199		15	8	13	16	9	61	12.2	50	52	53	61	52	0	0.23	0.83
	pHP1200		21	16	30	28	23	118	23.6	39	51	39	37	39	0	0.58	0.83
	pHP1201		64	64	83	66	62	339	67.8	41	58	48	114	58	0	1.06	0.83
	pHP1202		11	5	1	1	6	24	4.8	12	19	13	33	13	0	0.27	0.83
	pHP1203		6	4	6	7	9	32	6.4	14	19	22	25	26	0	0.3	0.83
	pHP1204		6	3	3	4	3	19	3.8	9	7	9	15	6	0	0.41	0.83
	pHP1205		247	195	315	395	247	1399	279.8	496	469	508	437	535	0	0.57	0.83
	pHP1206		9	17	12	4	11	53	10.6	2	6	5	1	3	0.52	3.12	0.2
	pHP1207		0	0	2	1	1	4	0.8	2	0	1	0	5	0	0.5	0.71
	pHP1208		1	4	13	10	14	42	8.4	0	0	6	11	2	0.15	2.21	0.52
	pHP1210		2	1	1	1	1	6	1.2	0	1	2	1	0	0.02	1.5	0.66
	pHP1213		5	6	10	11	10	42	8.4	5	4	19	7	16	0	0.82	0.79
	pHP1214		0	0	0	1	5	6	1.2	0	1	4	0	0	0.09	1.2	0.58
	pHP1218		5	8	12	7	15	47	9.4	2	15	21	16	28	0	0.57	0.83
	pHP1220		6	11	13	11	11	52	10.4	12	19	17	25	32	0	0.5	0.83
	pHP1221		5	10	13	5	8	41	8.2	5	12	9	9	5	0	1.02	0.76
	pHP1222		2	6	9	10	20	47	9.4	5	7	13	19	26	0	0.67	0.79
	pHP1223		0	1	1	1	3	6	1.2	5	10	3	1	3	0	0.27	0.83
	pHP1224		0	0	1	2	3	6	1.2	0	0	0	3	3	0.03	1	0.64
	pHP1226		0	0	1	3	3	7	1.4	2	0	3	0	0	0.07	1.4	0.6
	pHP1227		9	1	1	0	0	11	2.2	7	12	9	9	11	0	0.23	0.83
	pHP1228		11	20	20	14	18	83	16.6	11	10	9	19	10	0	1.41	0.78
	pHP1229		0	2	5	8	9	24	4.8	0	6	3	13	8	0	0.8	0.76
	pHP1231		0	0	5	3	5	13	2.6	4	0	1	0	0	0.22	2.6	0.42
	pHP1236		2	6	6	4	8	26	5.2	2	9	17	7	16	0	0.51	0.83
	pHP1237		21	29	41	37	35	163	32.6	43	42	41	49	44	0	0.74	0.83
	pHP1238		0	0	1	1	3	5	1	2	3	5	0	0	0	0.5	0.71
	pHP1241		38	39	46	40	61	224	44.8	46	66	76	97	123	0	0.55	0.83
	pHP1242		0	0	0	0	0	0	0	2	7	5	7	8	0	0	0.83
	pHP1243		27	21	28	15	20	111	22.2	39	52	54	97	42	0	0.39	0.83
	pHP1244		27	16	26	18	22	109	21.8	23	34	24	28	36	0	0.75	0.83
	pHP1245		2	1	5	5	4	17	3.4	12	15	13	21	21	0	0.21	0.83
	pHP1246		6	8	12	17	9	52	10.4	16	18	19	25	23	0	0.51	0.83
	pHP1247		0	0	3	3	5	11	2.2	0	0	0	0	0	0.59	22	0.15
	pHP1249		0	0	1	1	1	3	0.6	0	0	0	0	0	0	6	0.83
	pHP1253		0	0	2	1	1	4	0.8	0	0	1	0	0	0.13	4	0.53
	pHP1254		0	1	4	1	4	10	2	0	0	0	12	0	0.01	0.83	0.67
	pHP1256		6	2	1	1	1	11	2.2	2	6	3	3	2	0	0.69	0.71
	pHP1257		0	0	0	2	0	2	0.4	4	4	4	5	5	0	0.09	0.83
	pHP1258		0	0	2	0	2	4	0.8	0	0	0	0	0	0.34	8	0.36
	pHP1260		0	0	2	1	1	4	0.8	68	66	44	0	0	0	0.02	0.83
	pHP1261		0	2	1	1	3	7	1.4	124	83	74	4	3	0	0.02	0.83
	pHP1262		8	9	16	11	16	60	12	329	249	210	17	13	0	0.07	0.83
	pHP1263		18	16	15	17	15	81	16.2	343	256	220	53	62	0	0.09	0.83
	pHP1264		0	0	0	0	0	0	0	43	49	39	4	2	0	0	0.83
	pHP1265		2	1	1	1	2	7	1.4	2	6	6	5	10	0	0.24	0.83
	pHP1266		12	17	24	24	42	119	23.8	853	749	531	34	65	0	0.05	0.83
	pHP1267		0	0	2	2	4	8	1.6	130	118	88	0	0	0	0.02	0.83
	pHP1268		1	3	2	2	5	13	2.6	174	152	121	5	13	0	0.03	0.83
	pHP1269		0	0	0	0	0	0	0	39	33	16	0	0	0	0	0.83
	pHP1270		0	0	0	0	0	0	0	21	28	18	0	0	0	0	0.83
	pHP1271		0	0	2	1	7	10	2	183	149	121	0	0	0	0.02	0.83
	pHP1272		0	0	3	2	3	8	1.6	135	146	89	0	0	0	0.02	0.83
	pHP1273		1	3	2	2	2	10	2	112	119	87	0	0	0	0.03	0.83
	pHP1274		0	4	1	3	1	9	1.8	0	0	6	1	0	0.06	1.29	0.61
	pHP1275		32	38	40	43	32	185	37	60	57	54	73	76	0	0.58	0.83
	pHP1277		0	2	1	1	1	5	1	0	1	2	4	3	0	0.5	0.83
	pHP1279		39	65	9	30	23	166	33.2	7	3	4	1	0	0.83	11.07	0.02
	pHP1281		0	0	1	1	1	3	0.6	0	3	1	0	0	0	0.75	0.83
	pHP1283		6	18	23	24	34	105	21	9	18	26	3	2	0	1.81	0.71
	pHP1284		0	4	13	10	8	35	7	0	1	4	3	2	0.55	3.5	0.19
	pHP1285		5	4	0	1	4	14	2.8	4	7	5	5	6	0	0.52	0.83
	pHP1286		22	22	7	9	7	67	13.4	41	48	28	58	54	0	0.29	0.83
	pHP1287		0	0	1	0	3	4	0.8	0	1	0	0	8	0.01	0.44	0.68
	pHP1292		21	15	13	12	14	75	15	20	15	16	19	19	0	0.84	0.81
	pHP1293		31	30	53	40	46	200	40	112	113	94	203	232	0	0.27	0.83
	pHP1294		45	42	65	71	52	275	55	96	97	74	62	75	0	0.68	0.83
	pHP1295		12	20	59	24	18	133	26.6	21	21	15	29	42	0	1.04	0.79
	pHP1296		25	19	20	19	17	100	20	39	43	32	44	28	0	0.54	0.83
	pHP1297		1	2	0	0	0	3	0.6	0	0	0	13	2	0	0.2	0.83
	pHP1298		0	0	1	1	2	4	0.8	9	7	9	21	8	0	0.07	0.83
	pHP1299		1	4	3	3	4	15	3	0	1	4	1	0	0.14	2.5	0.53
	pHP1301		9	11	15	9	13	57	11.4	28	27	44	65	18	0	0.31	0.83
	pHP1302		37	43	59	62	47	248	49.6	87	80	71	81	66	0	0.64	0.83
	pHP1303		15	19	28	36	23	121	24.2	62	60	41	40	21	0	0.54	0.83
	pHP1304		22	22	41	40	33	158	31.6	73	80	67	98	34	0	0.45	0.83
	pHP1305		26	14	39	46	27	152	30.4	66	60	48	52	55	0	0.54	0.83
	pHP1306		9	6	9	6	9	39	7.8	14	16	6	34	15	0	0.46	0.83
	pHP1307		44	31	50	76	47	248	49.6	69	67	75	65	73	0	0.71	0.83
	pHP1308		5	1	2	5	2	15	3	2	13	6	24	11	0	0.27	0.83
	pHP1309		18	9	15	13	12	67	13.4	36	22	29	45	42	0	0.39	0.83
	pHP1310		12	6	10	10	8	46	9.2	14	13	9	20	19	0	0.61	0.83
	pHP1311		1	0	1	1	1	4	0.8	11	15	14	23	18	0	0.05	0.83
	pHP1312		33	32	127	46	62	300	60	36	48	47	46	42	0.2	1.37	0.43
	pHP1313		186	189	315	143	251	1084	216.8	124	127	132	154	177	0	1.52	0.83
	pHP1314		37	24	65	46	50	222	44.4	53	60	57	72	52	0	0.76	0.83
	pHP1315		12	11	11	13	8	55	11	12	15	12	24	6	0	0.8	0.83
	pHP1316		63	48	163	51	90	415	83	62	57	59	82	71	0	1.25	0.79
	pHP1317		20	16	45	24	21	126	25.2	28	31	27	81	34	0	0.63	0.83
	pHP1318		13	11	16	19	16	75	15	25	28	27	74	37	0	0.39	0.83
	pHP1319		67	57	69	61	59	313	62.6	57	69	63	69	65	0	0.97	0.83
	pHP1320		18	20	24	29	18	109	21.8	36	34	49	134	42	0	0.37	0.83
	pHP1321		0	0	2	0	3	5	1	0	0	0	0	0	0.36	10	0.34
	pHP1323		0	0	4	3	6	13	2.6	0	0	1	0	0	0.59	13	0.13
	pHP1324		0	0	1	0	0	1	0.2	0	0	0	5	0	0	0.2	0.83
	pHP1325		35	34	17	15	18	119	23.8	43	55	47	28	41	0	0.56	0.83
	pHP1332		5	8	13	10	16	52	10.4	5	9	25	25	39	0	0.5	0.83
	pHP1333		0	0	0	0	0	0	0	0	0	0	8	2	0	0	0.83
	pHP1334		27	31	51	33	35	177	35.4	32	31	40	69	49	0	0.8	0.83
	pHP1335		21	35	43	31	38	168	33.6	46	40	48	60	60	0	0.66	0.83
	pHP1336		0	0	1	1	2	4	0.8	0	0	1	0	0	0.13	4	0.53
	pHP1338		0	1	2	2	3	8	1.6	5	4	4	4	3	0	0.4	0.83
	pHP1341		4	3	6	10	7	30	6	0	1	6	12	10	0	1.03	0.75
	pHP1344		0	0	1	0	2	3	0.6	2	4	3	0	0	0	0.33	0.73
	pHP1345		54	55	67	69	67	312	62.4	123	104	106	130	128	0	0.53	0.83
	pHP1346		4	5	2	5	8	24	4.8	0	10	12	16	19	0	0.42	0.83
	pHP1347		0	0	1	1	3	5	1	0	0	0	0	0	0.19	10	0.45
	pHP1348		8	11	9	10	8	46	9.2	0	7	5	15	11	0	1.21	0.77
	pHP1350		43	28	30	26	29	156	31.2	37	57	42	110	62	0	0.51	0.83
	pHP1351		0	1	1	3	9	14	2.8	2	1	6	4	6	0.01	0.74	0.68
	pHP1352		2	5	10	12	9	38	7.6	2	3	11	7	3	0	1.46	0.7
	pHP1354		0	0	0	2	4	6	1.2	0	0	0	0	0	0.37	12	0.33
	pHP1355		0	0	1	0	2	3	0.6	2	3	1	0	0	0.01	0.5	0.69
	pHP1356		5	15	14	18	16	68	13.6	18	16	23	21	31	0	0.62	0.83
	pHP1358		0	1	1	1	1	4	0.8	0	1	4	0	3	0	0.5	0.83
	pHP1362		7	16	28	29	27	107	21.4	20	37	38	29	44	0	0.64	0.83
	pHP1363		0	0	1	5	7	13	2.6	0	1	2	0	0	0.37	4.33	0.31
	pHP1364		0	0	7	7	7	21	4.2	0	3	3	0	0	0.4	3.5	0.28
	pHP1365		0	0	7	9	6	22	4.4	0	3	4	0	0	0.34	3.14	0.36
	pHP1367		0	3	13	7	11	34	6.8	0	1	1	0	0	0.72	17	0.08
	pHP1373		30	41	58	54	55	238	47.6	66	66	62	77	97	0	0.65	0.83
	pHP1374		51	57	111	72	77	368	73.6	107	95	88	107	123	0	0.71	0.83
	pHP1375		11	11	12	15	10	59	11.8	21	19	17	23	24	0	0.57	0.83
	pHP1376		0	1	6	2	6	15	3	4	0	11	15	8	0	0.39	0.83
	pHP1377		0	0	0	0	1	1	0.2	0	0	0	0	0	0	2	0.83
	pHP1378		6	11	10	15	8	50	10	21	12	18	13	2	0	0.76	0.8
	pHP1379		63	109	154	106	114	546	109.2	121	133	140	156	204	0	0.72	0.83
	pHP1380		0	9	7	10	5	31	6.2	7	3	9	11	6	0	0.86	0.77
	pHP1385		57	64	106	76	85	388	77.6	114	86	89	119	143	0	0.7	0.83
	pHP1837		0	0	0	1	1	2	0.4	2	3	8	1	0	0	0.14	0.83
	pHP1389		0	0	0	0	0	0	0	0	0	0	0	2	0	0	0.83
	pHP1392		0	0	5	1	2	8	1.6	0	0	0	0	0	0.37	16	0.32
	pHP1393		0	1	12	10	9	32	6.4	2	4	8	8	3	0.01	1.28	0.68
	pHP1395		2	1	1	1	1	6	1.2	0	1	5	9	2	0	0.35	0.83
	pHP1397		7	7	26	12	28	80	16	9	9	16	23	19	0	1.05	0.78
	pHP1398		1	2	1	1	6	11	2.2	0	6	13	11	19	0	0.22	0.83
	pHP1399		11	11	23	17	23	85	17	25	19	24	30	29	0	0.67	0.83
	pHP1400		1	6	0	4	1	12	2.4	0	3	3	13	5	0	0.5	0.75
	pHP1402		1	22	47	14	54	138	27.6	5	7	31	33	31	0	1.29	0.77
	pHP1403		1	3	2	5	17	28	5.6	0	0	8	4	0	0.17	2.33	0.49
	pHP1406		12	14	22	15	21	84	16.8	4	12	21	38	44	0	0.71	0.83
	pHP1415		0	3	6	7	8	24	4.8	0	0	4	1	2	0.38	3.43	0.31
	pHP1416		0	0	4	0	3	7	1.4	0	0	0	0	0	0.39	14	0.28
	pHP1420		1	3	6	4	7	21	4.2	0	4	4	3	3	0.02	1.5	0.65
	pHP1421		0	0	1	0	1	2	0.4	0	0	1	0	0	0	2	0.83
	pHP1422		4	3	4	6	9	26	5.2	5	3	13	0	10	0	0.84	0.76
	pHP1423		1	0	0	0	0	1	0.2	0	1	9	19	2	0	0.03	0.83
	pHP1424		0	1	2	1	2	6	1.2	0	1	5	11	0	0	0.35	0.83
	pHP1428		8	19	41	29	28	125	25	16	21	23	33	36	0	0.97	0.81
	pHP1429		1	2	4	1	3	11	2.2	0	1	2	0	5	0.03	1.38	0.64
	pHP1430		84	104	104	57	95	444	88.8	123	106	82	60	60	0	1.03	0.83
	pHP1431		0	1	3	9	4	17	3.4	4	3	5	5	0	0.03	1	0.64
	pHP1433		0	3	24	25	23	75	15	23	31	70	11	23	0	0.47	0.83
	pHP1435		5	4	1	0	1	11	2.2	0	7	6	5	0	0	0.61	0.74
	pHP1441		9	8	2	2	4	25	5	9	15	14	15	26	0	0.32	0.83
	pHP1442		0	0	0	0	0	0	0	0	1	4	0	0	0	0	0.83
	pHP1443		0	0	1	2	2	5	1	0	0	1	0	0	0.26	5	0.39
	pHP1444		8	5	8	5	8	34	6.8	7	4	4	1	6	0	1.55	0.72
	pHP1445		0	0	0	0	0	0	0	0	0	0	0	0	0	0	0.83
	pHP1446		0	0	5	3	4	12	2.4	12	9	15	15	5	0	0.21	0.83
	pHP1447		7	4	12	10	8	41	8.2	23	13	16	11	10	0	0.56	0.83
	pHP1448		0	0	2	2	1	5	1	0	0	0	0	0	0.34	10	0.36
	pHP1450		0	2	1	4	5	12	2.4	5	7	8	1	0	0	0.57	0.75
	pHP1451		4	10	20	18	21	73	14.6	18	21	17	28	18	0	0.72	0.82
	pHP1452		2	14	14	19	18	67	13.4	11	16	24	23	19	0	0.72	0.81
	pHP1453		0	0	0	0	1	1	0.2	0	0	0	0	0	0	2	0.83
	pHP1454		25	20	14	18	21	98	19.6	59	43	32	38	29	0	0.49	0.83
	pHP1456		39	34	18	30	24	145	29	252	143	59	64	26	0	0.27	0.83
	pHP1457		5	9	10	15	12	51	10.2	60	21	19	4	3	0	0.48	0.83
	pHP1458		2	0	0	0	0	2	0.4	9	22	13	17	16	0	0.03	0.83
	pHP1459		11	13	13	2	10	49	9.8	4	4	4	3	3	0.52	2.72	0.21
	pHP1460		8	37	50	24	42	161	32.2	21	22	45	62	70	0	0.73	0.83
	pHP1461		1	1	0	0	0	2	0.4	0	0	0	0	0	0	4	0.83
	pHP1463		1	4	1	1	0	7	1.4	2	9	3	12	3	0	0.24	0.83
	pHP1464		0	0	0	1	0	1	0.2	0	0	3	0	0	0	0.33	0.83
	pHP1465		0	3	5	4	6	18	3.6	2	9	13	8	10	0	0.43	0.83
	pHP1466		0	0	1	1	2	4	0.8	0	1	3	0	0	0.02	1	0.64
	pHP1468		9	6	2	1	2	20	4	0	7	10	3	8	0	0.71	0.75
	pHP1469		1	0	0	0	1	2	0.4	0	3	14	23	5	0	0.04	0.83
	pHP1470		2	14	24	18	20	78	15.6	16	24	31	24	32	0	0.61	0.83
	pHP1472		0	0	1	1	3	5	1	0	0	0	0	0	0.19	10	0.45
	pHP1473		0	1	4	4	3	12	2.4	0	0	1	3	2	0.12	2	0.56
	pHP1474		0	2	5	6	4	17	3.4	4	4	10	11	8	0	0.46	0.83
	pHP1475		0	0	0	0	0	0	0	4	1	5	3	3	0	0	0.83
	pHP1476		9	6	2	0	2	19	3.8	11	16	21	83	65	0	0.1	0.83
	pHP1478		5	16	26	24	28	99	19.8	20	27	41	29	34	0	0.66	0.83
	pHP1479		1	6	4	4	2	17	3.4	0	3	18	0	2	0	0.74	0.75
	pHP1480		1	0	0	0	0	1	0.2	0	0	4	0	2	0	0.17	0.83
	pHP1481		6	5	9	7	11	38	7.6	18	12	17	7	15	0	0.55	0.83
	pHP1483		4	7	6	8	7	32	6.4	2	9	16	8	13	0	0.67	0.83
	pHP1484		0	1	0	0	0	1	0.2	0	0	0	4	0	0	0.25	0.83
	pHP1486		0	1	2	3	2	8	1.6	7	4	3	1	5	0	0.4	0.83
	pHP1487		0	0	0	1	0	1	0.2	5	7	6	0	0	0	0.06	0.83
	pHP1488		4	10	2	3	3	22	4.4	12	7	16	13	5	0	0.42	0.83
	pHP1489		0	0	0	0	0	0	0	0	1	2	0	0	0	0	0.83
	pHP1490		0	0	1	1	1	3	0.6	0	1	6	0	0	0	0.43	0.83
	pHP1492		0	0	0	0	0	0	0	0	0	0	4	2	0	0	0.83
	pHP1493		0	0	1	0	2	3	0.6	0	1	3	0	0	0.02	0.75	0.64
	pHP1494		0	0	1	3	1	5	1	0	1	2	0	0	0.08	1.67	0.59
	pHP1495		2	4	2	1	1	10	2	2	3	4	7	6	0	0.45	0.83
	pHP1496		14	7	8	12	10	51	10.2	16	25	21	15	26	0	0.5	0.83
	pHP1498		0	0	1	0	1	2	0.4	0	0	1	0	0	0	2	0.83
	pHP1499		0	3	4	1	4	12	2.4	0	0	0	0	0	0.59	24	0.13
	pHP1501		0	0	1	4	1	6	1.2	2	9	5	32	3	0	0.12	0.83
	pHP1503		0	0	2	4	1	7	1.4	0	3	5	5	3	0	0.44	0.74
	pHP1504		30	23	32	7	20	112	22.4	0	0	6	5	6	0.79	6.59	0.07
	pHP1505		0	0	1	0	1	2	0.4	0	0	0	0	0	0	4	0.83
	pHP1507		6	4	1	4	6	21	4.2	2	10	11	3	10	0	0.58	0.83
	pHP1508		0	0	2	1	3	6	1.2	2	1	9	1	0	0	0.46	0.73
	pHP1509		1	2	1	1	1	6	1.2	4	6	4	5	8	0	0.22	0.83
	pHP1512		2	14	9	25	12	62	12.4	16	60	29	32	18	0	0.4	0.83
	pHP1513		0	2	1	3	3	9	1.8	0	0	2	0	2	0.12	2.25	0.55
	pHP1514		8	13	24	21	27	93	18.6	20	33	37	29	41	0	0.58	0.83
	pHP1517		0	3	14	15	29	61	12.2	0	7	6	5	0	0.44	3.39	0.22
	pHP1523		7	20	37	14	28	106	21.2	0	0	6	4	0	0.82	10.6	0.03
	pHP1524		0	1	2	0	1	4	0.8	11	9	8	3	2	0	0.12	0.83
	pHP1526		1	5	2	5	6	19	3.8	2	3	9	8	11	0	0.58	0.83
	pHP1527		6	11	12	14	13	56	11.2	2	6	17	24	16	0	0.86	0.8
	pHP1529		5	8	17	21	14	65	13	14	13	19	12	19	0	0.84	0.8
	pHP1532		4	3	1	1	4	13	2.6	2	4	8	7	11	0	0.41	0.83
	pHP1533		0	4	2	3	2	11	2.2	0	4	5	3	5	0	0.65	0.75
	pHP1539		0	2	4	5	4	15	3	11	9	12	4	11	0	0.32	0.83
	pHP1540		4	6	7	4	6	27	5.4	14	15	11	8	11	0	0.46	0.83
	pHP1541		0	0	4	2	6	12	2.4	0	0	0	0	0	0.57	24	0.16
	pHP1542		7	6	7	7	5	32	6.4	12	12	12	19	21	0	0.42	0.83
	pHP1543		0	0	3	2	1	6	1.2	0	1	3	0	0	0.08	1.5	0.59
	pHP1544		0	0	3	4	3	10	2	0	0	2	4	3	0.02	1.11	0.66
	pHP1545		5	8	17	13	13	56	11.2	4	3	14	12	18	0	1.1	0.77
	pHP1547		1	0	0	0	6	7	1.4	0	1	3	1	5	0.04	0.7	0.63
	pHP1550		0	0	1	0	1	2	0.4	2	3	5	0	0	0	0.2	0.83
	pHP1551		2	5	2	1	1	11	2.2	4	4	5	3	3	0	0.58	0.75
	pHP1553		12	19	51	49	42	173	34.6	44	51	58	91	68	0	0.55	0.83
	pHP1554		128	105	283	173	187	876	175.2	158	155	182	159	141	0	1.1	0.83
	pHP1555		27	22	6	7	11	73	14.6	16	39	47	26	55	0	0.4	0.83
	pHP1557		0	0	1	0	0	1	0.2	0	0	3	0	0	0	0.33	0.83
	pHP1561		32	23	11	13	15	94	18.8	20	25	28	38	34	0	0.65	0.82
	pHP1562		33	18	12	8	9	80	16	37	39	30	44	39	0	0.42	0.83
	pHP1563		79	37	18	12	24	170	34	76	101	81	91	112	0	0.37	0.83
	pHP1564		14	15	6	9	9	53	10.6	20	34	19	17	18	0	0.49	0.83
	pHP1565		0	0	0	2	0	2	0.4	0	0	0	0	0	0.17	4	0.49
	pHP1567		2	5	12	10	12	41	8.2	9	4	4	8	18	0	0.95	0.77
	pHP1568		27	25	18	9	17	96	19.2	9	7	5	4	3	0.78	3.43	0.07
	pHP1569		0	0	3	0	3	6	1.2	0	0	0	0	0	0.39	12	0.29
	pHP1571		0	0	0	0	0	0	0	0	0	0	5	0	0	0	0.83
	pHP1573		0	1	3	1	6	11	2.2	0	1	3	3	5	0.02	0.92	0.66
	pHP1574		0	0	0	0	0	0	0	0	0	3	0	0	0	0	0.83
	pHP1576		15	24	28	26	24	117	23.4	30	31	35	17	18	0	0.89	0.82
	pHP1578		5	9	21	18	18	71	14.2	12	19	22	21	21	0	0.75	0.81
	pHP1582		342	228	140	131	130	971	194.2	85	57	39	56	41	0.4	3.49	0.25
	pHP1583		0	0	5	2	5	12	2.4	0	1	1	3	10	0	0.8	0.7
	pHP1584		0	2	7	5	5	19	3.8	0	1	2	1	0	0.53	4.75	0.2
	pHP1588		40	34	62	42	40	218	43.6	94	89	80	107	112	0	0.45	0.83

## Sheet: SuppTable2
	Supplemental Table 2. LC-MS/MS analysis of HA-tagged immunopurifications from the indicated strains.
	Identified proteins	HA-Cagβa	HA-Cagαa	CagZ-HAa	CagY-HAa	HA-CagEa	HA-CagAa
	Cag1	5	1	0	4	0	3
	Cag3	0	13	0	14	0	131
	Cagβ	277	0	60	13	14	6
	Cagα	6	440	7	25	10	5
	CagZ	61	0	17	10	8	0
	CagY	23	15	16	1318	17	330
	CagX	0	5	0	70	0	201
	CagV	11	16	3	24	26	161
	CagT	0	9	0	18	0	94
	CagM	0	19	3	130	0	116
	CagN	4	0	0	14	3	0
	CagL	0	0	0	148	0	3
	CagI	0	0	0	3	0	0
	CagH	0	0	0	6	0	0
	CagF	3	44	10	52	4	190
	CagE	21	0	8	10	1113	113
	CagD	3	0	0	3	0	0
	CagA	42	106	73	132	33	6080
	No. of Cag Spectra	456 (10%)	668 (15%)	197 (7%)	1994 (15%)	1228 (32%)	7433 (37%)
	No. of Non-Cag Spectra	4309 (90%)	3677 (85%)	2772 (93%)	11358 (85%)	2608 (68%)	12559 (63%)
	Total Spectral Counts	4765	4345	2969	13352	3836	19992
	aTarget proteins were isolated via immunopurification from the indicated strains as described in the Methods section. Numbers of spectral counts for the indicated proteins are shown. Highlighted cells represent the target proteins and co-purified proteins known or predicted to interact with the target.

## Sheet: SuppTable3
	Supp. Table 3. LC-MS/MS analysis of HA-CagF lysate and immunopurification elutions.
	aAlternative Cag protein name, as referred to in the text
	bProteins detected in unprocessed H. pylori lysate as described in the Methods section. Numbers of spectral counts are shown. A value of 1 was added to each spectral count to allow for graphical analysis (See Figure 2).
	cTarget proteins were isolated via immunopurification of HA-CagF as described in the Methods section. Numbers of spectral counts are shown. A value of 1 was added to each spectral count to allow for graphical analysis (See Figure 2).
	Identified Proteins (1298)	Accession Number	Aliasa	HA-CagF Lysate 1b	HA-CagF Elution 1c	HA-CagF Lysate 2b	HA-CagF Elution 2c	HA-CagF Lysate 3b	HA-CagF Elution 3c
	cag pathogenicity island protein (cag1) {Helicobacter pylori 26695}	HP0520	Cag1	36.4454	14.1343	26.6163	6.80755	23.0488	4.97359
	cag pathogenicity island protein (cag3) {Helicobacter pylori 26695}	HP0522	Cag3	57.5763	1464.54	65.7149	2523.41	65.1421	2554.03
	cag pathogenicity island protein (cag5) {Helicobacter pylori 26695}	HP0524	Cagβ	52.1232	66.6715	56.9514	86.1773	56.4562	72.5247
	virB11 homolog {Helicobacter pylori 26695}	HP0525	Cagα	55.5314	25.3923	58.9737	26.166	65.1421	16.8944
	cag pathogenicity island protein (cag6) {Helicobacter pylori 26695}	HP0526	CagZ	18.0411	1	16.5046	2.93585	9.01776	4.97359
	cag pathogenicity island protein (cag7) {Helicobacter pylori 26695}	HP0527	CagY	153.688	4462.91	102.117	5698.2	113.917	6630.94
	cag pathogenicity island protein (cag8) {Helicobacter pylori 26695}	HP0528	CagX	66.4377	2252.6	48.1879	3092.55	51.111	3799.76
	cag pathogenicity island protein (cag9) {Helicobacter pylori 26695}	HP0529	CagW	9.86135	137.972	10.4376	196.521	7.68147	177.825
	cag pathogenicity island protein (cag10) {Helicobacter pylori 26695}	HP0530	CagV	38.4903	66.6715	42.795	70.6906	41.7569	96.3663
	cag pathogenicity island protein (cag11) {Helicobacter pylori 26695}	HP0531	CagU	7.81643	1	11.7858	1	6.34517	1
	cag pathogenicity island protein (cag12) {Helicobacter pylori 26695}	HP0532	CagT	25.5391	760.913	27.9645	1270.92	26.3896	1181.16
	cag pathogenicity island protein (cag13) {Helicobacter pylori 26695}	HP0534	CagS	13.2696	6.62899	15.8305	10.6792	13.0266	12.9208
	cag pathogenicity island protein (cag14) {Helicobacter pylori 26695}	HP0535	CagQ	4.40821	1	2.34823	1	4.34073	1
	cag pathogenicity island protein (cag15) {Helicobacter pylori 26695}	HP0536	CagP	1.68164	1	1.67411	1	1.66815	1
	cag pathogenicity island protein (cag16) {Helicobacter pylori 26695}	HP0537	CagM	59.6213	1380.1	38.7503	1888.45	43.0932	2335.49
	cag pathogenicity island protein (cag17) {Helicobacter pylori 26695}	HP0538	CagN	27.5841	59.1662	25.2681	68.7547	27.0577	72.5247
	cag pathogenicity island protein (cag18) {Helicobacter pylori 26695}	HP0539	CagL	3.04493	68.5479	4.37057	111.343	3.67259	122.195
	cag pathogenicity island protein (cag19) {Helicobacter pylori 26695}	HP0540	CagI	6.45314	175.499	7.06702	287.506	3.00444	261.27
	cag pathogenicity island protein (cag20) {Helicobacter pylori 26695}	HP0541	CagH	1	106.074	3.02234	148.125	2.33629	148.023
	cag pathogenicity island protein (cag21) {Helicobacter pylori 26695}	HP0542	CagG	1	2.87633	1	8.7434	1	2.9868
	cag pathogenicity island protein (cag22) {Helicobacter pylori 26695}	HP0543	CagF	98.4749	1124.92	60.9961	1226.39	41.0888	1312.29
	cag pathogenicity island protein (cag23) {Helicobacter pylori 26695}	HP0544	CagE	114.153	83.5585	95.3758	90.049	104.563	98.3531
	cag pathogenicity island protein (cag24) {Helicobacter pylori 26695}	HP0545	CagD	37.1271	19.7633	34.0315	18.4226	35.0755	16.8944
	cag pathogenicity island protein (cag25) {Helicobacter pylori 26695}	HP0546	CagC	3.72657	10.3816	4.37057	6.80755	3.67259	6.96039
	cag pathogenicity island protein (cag26) {Helicobacter pylori 26695}	HP0547	CagA	598.119	5913.31	546.357	6596.44	569.593	7908.45
	hypothetical protein {Helicobacter pylori 26695}	HP0001		13.2696	1	14.4823	1	6.34517	1
	6,7-dimethyl-8-ribityllumazine synthase (ribE) [6.3.3.-] {Helicobacter pylori 26695}	HP0002		30.3106	6.62899	37.4021	1	33.7392	1
	3-deoxy-d-manno-octulosonic acid 8-phosphate synthetase (kdsA) {Helicobacter pylori 26695}	HP0003		100.52	27.2686	89.9829	14.5509	91.8679	10.934
	orotidine 5'-phosphate decarboxylase (pyrF) {Helicobacter pylori 26695}	HP0005		38.4903	1	36.0539	1	39.7525	1
	pantoate-beta-alanine ligase (panC) [6.3.2.1] {Helicobacter pylori 26695}	HP0006		48.0333	6.62899	46.1656	1	49.1066	1
	chaperone and heat shock protein (groEL) {Helicobacter pylori 26695}	HP0010		1245.68	1828.54	1325.63	1323.18	1360.68	1179.17
	co-chaperone (groES) {Helicobacter pylori 26695}	HP0011		108.7	104.198	147.957	62.9472	139.975	56.6303
	DNA primase (dnaG) {Helicobacter pylori 26695}	HP0012		14.6329	16.0106	19.8752	12.6151	13.6948	16.8944
	hypothetical protein {Helicobacter pylori 26695}	HP0013		47.3517	87.3111	55.6032	97.7924	50.4429	110.274
	hypothetical protein {Helicobacter pylori 26695}	HP0014		60.9845	62.9189	55.6032	84.2415	64.4739	96.3663
	hypothetical protein {Helicobacter pylori 26695}	HP0016		1	1	1	1	1	1
	virB4 homolog (virB4) {Helicobacter pylori 26695}	HP0017		45.3068	55.4135	40.7727	64.883	43.7614	72.5247
	lipoprotein, putative {Helicobacter pylori 26695}	HP0018		23.4942	2.87633	21.2234	1	25.0533	4.97359
	chemotaxis protein (cheV) {Helicobacter pylori 26695}	HP0019		60.9845	81.6822	65.0407	90.049	72.4917	90.4059
	carboxynorspermidine decarboxylase (nspC) {Helicobacter pylori 26695}	HP0020		26.9024	1	30.661	1	29.7303	1
	hypothetical protein {Helicobacter pylori 26695}	HP0021		4.40821	1	5.04468	1	6.34517	1
	conserved hypothetical integral membrane protein {Helicobacter pylori 26695}	HP0022		10.543	2.87633	12.4599	1	12.3585	2.9868
	outer membrane protein (omp2) {Helicobacter pylori 26695}	HP0025		306.376	183.004	278.06	90.049	334.405	78.4851
	citrate synthase (gltA) {Helicobacter pylori 26695}	HP0026		207.538	128.59	207.279	61.0113	218.816	42.7227
	isocitrate dehydrogenase (icd) [1.1.1.42] {Helicobacter pylori 26695}	HP0027		335.005	149.23	267.275	82.3056	292.98	56.6303
	conserved hypothetical secreted protein {Helicobacter pylori 26695}	HP0028		25.5391	16.0106	24.594	14.5509	27.0577	18.8812
	dethiobiotin synthetase (bioD) [6.3.3.3] {Helicobacter pylori 26695}	HP0029		9.17971	1	10.4376	1	12.3585	1
	hypothetical protein {Helicobacter pylori 26695}	HP0030		10.543	64.7952	13.8081	66.8189	11.0222	80.4719
	hypothetical protein {Helicobacter pylori 26695}	HP0031		33.0372	12.258	26.6163	2.93585	19.7081	2.9868
	ATP-dependent C1p protease (clpA) {Helicobacter pylori 26695}	HP0033		46.6701	233.665	50.2103	221.687	49.1066	269.218
	aspartate 1-decarboxylase (panD) [4.1.1.11] {Helicobacter pylori 26695}	HP0034		5.7715	2.87633	10.4376	1	14.3629	1
	conserved hypothetical protein {Helicobacter pylori 26695}	HP0035		22.1309	6.62899	21.2234	1	15.6992	1
	hypothetical protein {Helicobacter pylori 26695}	HP0036		17.3594	1	19.2011	1	19.04	1
	NADH-ubiquinone oxidoreductase subunit {Helicobacter pylori 26695}	HP0037		3.72657	1	7.06702	1	5.00888	1
	hypothetical protein {Helicobacter pylori 26695}	HP0038		2.36329	1	4.37057	1	4.34073	1
	hypothetical protein {Helicobacter pylori 26695}	HP0040		5.08986	6.62899	4.37057	6.80755	6.34517	2.9868
	trbI protein {Helicobacter pylori 26695}	HP0042		1.68164	2.87633	2.34823	6.80755	1	1
	mannose-6-phosphate isomerase (pmi) {Helicobacter pylori 26695}	HP0043		60.3029	34.7739	63.0184	20.3585	68.4828	18.8812
	GDP-D-mannose dehydratase (rfbD) {Helicobacter pylori 26695}	HP0044		77.344	40.4029	71.1078	26.166	106.567	20.868
	nodulation protein (nolK) {Helicobacter pylori 26695}	HP0045		67.1193	119.209	64.3666	128.766	69.151	134.115
	hydrogenase expression-formation protein (hypE) {Helicobacter pylori 26695}	HP0047		18.7227	2.87633	19.2011	2.93585	21.7125	4.97359
	transcriptional regulator (hypF) {Helicobacter pylori 26695}	HP0048		24.8575	1	31.3351	2.93585	29.0622	1
	hypothetical protein {Helicobacter pylori 26695}	HP0049		41.8986	2.87633	49.5361	2.93585	49.1066	1
	adenine specific DNA methyltransferase (dpnA) {Helicobacter pylori 26695}	HP0050		2.36329	1	2.34823	1	2.33629	1
	cytosine specific DNA methyltransferase (DDEM) {Helicobacter pylori 26695}	HP0051		3.72657	1	3.69645	1	4.34073	1
	hypothetical protein {Helicobacter pylori 26695}	HP0053		7.13478	1	9.76347	2.93585	8.34961	1
	adenine-cytosine DNA methyltransferase {Helicobacter pylori 26695}	HP0054		23.4942	1	23.2457	4.8717	24.3851	1
	proline permease (putP) {Helicobacter pylori 26695}	HP0055		12.5879	29.1449	14.4823	20.3585	14.3629	18.8812
	delta-1-pyrroline-5-carboxylate dehydrogenase {Helicobacter pylori 26695}	HP0056		324.099	145.477	337.382	95.8566	341.755	86.4323
	hypothetical protein {Helicobacter pylori 26695}	HP0059		9.86135	1	7.74113	8.7434	2.33629	2.9868
	hypothetical protein {Helicobacter pylori 26695}	HP0060		45.3068	2.87633	44.8173	6.80755	49.7747	2.9868
	hypothetical protein {Helicobacter pylori 26695}	HP0061		7.13478	1	7.74113	1	11.6903	2.9868
	hypothetical protein {Helicobacter pylori 26695}	HP0062		2.36329	1	3.02234	1	1.66815	1
	hypothetical protein {Helicobacter pylori 26695}	HP0063		22.8126	1	17.8528	2.93585	23.717	2.9868
	hypothetical protein {Helicobacter pylori 26695}	HP0064		3.04493	2.87633	2.34823	1	2.33629	1
	hypothetical protein {Helicobacter pylori 26695}	HP0065		1.68164	1	3.69645	1	1	1
	conserved hypothetical ATP-binding protein {Helicobacter pylori 26695}	HP0066		28.2657	4.75266	29.9869	8.7434	29.0622	2.9868
	urease accessory protein (ureH) {Helicobacter pylori 26695}	HP0067		60.9845	16.0106	53.5808	14.5509	65.8102	14.9076
	urease accessory protein (ureG) {Helicobacter pylori 26695}	HP0068		93.7034	79.8058	93.3535	72.6264	99.2176	64.5775
	urease accessory protein (ureF) {Helicobacter pylori 26695}	HP0069		71.2092	31.0213	67.0631	6.80755	74.4961	2.9868
	urease accessory protein (ureE) {Helicobacter pylori 26695}	HP0070		32.3556	31.0213	31.3351	16.4868	33.7392	6.96039
	urease accessory protein (ureI) {Helicobacter pylori 26695}	HP0071		1	51.6609	32.6833	55.2038	23.717	34.7756
	urease beta subunit (urea amidohydrolase) (ureB) {Helicobacter pylori 26695}	HP0072		24.1758	2.87633	43.4691	10.6792	35.7436	4.97359
	urease protein (ureC) {Helicobacter pylori 26695}	HP0075		44.6251	42.2792	56.9514	62.9472	65.8102	56.6303
	ribosomal protein S20 (rpsT) {Helicobacter pylori 26695}	HP0076		5.08986	8.50532	3.69645	8.7434	6.34517	8.94719
	peptide chain release factor RF-1 (prfA) {Helicobacter pylori 26695}	HP0077		31.6739	2.87633	37.4021	1	37.0799	1
	hypothetical protein {Helicobacter pylori 26695}	HP0080		26.2208	1	25.2681	1	26.3896	4.97359
	methyl-accepting chemotaxis transducer (tlpC) {Helicobacter pylori 26695}	HP0082		104.61	128.59	104.139	22.2943	107.903	22.8548
	ribosomal protein S9 (rpsI) {Helicobacter pylori 26695}	HP0083		36.4454	70.4242	35.3798	78.434	37.0799	88.4191
	ribosomal protein L13 (rplM) {Helicobacter pylori 26695}	HP0084		60.3029	70.4242	107.51	68.7547	91.8679	80.4719
	conserved hypothetical protein {Helicobacter pylori 26695}	HP0086		129.149	106.074	120.992	117.151	123.939	92.3927
	lipoprotein, putative {Helicobacter pylori 26695}	HP0087		67.1193	10.3816	61.6702	1	61.1332	2.9868
	RNA polymerase sigma-70 factor (rpoD) {Helicobacter pylori 26695}	HP0088		97.7932	36.6503	110.88	53.2679	107.235	34.7756
	pfs protein (pfs) {Helicobacter pylori 26695}	HP0089		36.4454	6.62899	26.6163	1	33.7392	1
	malonyl coenzyme A-acyl carrier protein transacylase (fabD) [2.3.1.39] {Helicobacter pylori 26695}	HP0090		101.201	38.5266	113.577	14.5509	123.939	14.9076
	type II restriction enzyme R protein (hsdR) {Helicobacter pylori 26695}	HP0091		44.6251	19.7633	36.728	2.93585	46.434	6.96039
	type II restriction enzyme M protein (hsdM) {Helicobacter pylori 26695}	HP0092		30.3106	4.75266	24.594	2.93585	25.0533	1
	alpha-1,2-fucosyltransferase (fucT2) {Helicobacter pylori 26695}	HP0094		7.81643	4.75266	7.74113	6.80755	9.01776	10.934
	hypothetical protein {Helicobacter pylori 26695}	HP0095		5.08986	4.75266	9.08936	2.93585	7.68147	4.97359
	phosphoglycerate dehydrogenase {Helicobacter pylori 26695}	HP0096		70.5275	23.516	63.6925	6.80755	68.4828	4.97359
	hypothetical protein {Helicobacter pylori 26695}	HP0097		45.3068	25.3923	40.7727	18.4226	39.0844	18.8812
	threonine synthase (thrC) [4.2.99.2] {Helicobacter pylori 26695}	HP0098		88.2502	53.5372	87.2865	64.883	89.1954	54.6435
	methyl-accepting chemotaxis protein (tlpA) {Helicobacter pylori 26695}	HP0099		155.733	94.8165	143.912	80.3698	160.687	74.5115
	conserved hypothetical protein {Helicobacter pylori 26695}	HP0100		30.3106	27.2686	29.3127	28.1019	29.7303	24.8416
	hypothetical protein {Helicobacter pylori 26695}	HP0101		3.72657	1	3.02234	1	3.67259	1
	conserved hypothetical protein {Helicobacter pylori 26695}	HP0102		17.3594	14.1343	19.2011	12.6151	15.6992	14.9076
	methyl-accepting chemotaxis protein (tlpB) {Helicobacter pylori 26695}	HP0103		80.7522	32.8976	85.9382	37.7811	95.2087	14.9076
	2',3'-cyclic-nucleotide 2'-phosphodiesterase (cpdB) {Helicobacter pylori 26695}	HP0104		106.655	16.0106	109.532	4.8717	106.567	1
	conserved hypothetical protein {Helicobacter pylori 26695}	HP0105		30.3106	42.2792	32.0092	24.2302	35.0755	8.94719
	cystathionine gamma-synthase (metB) {Helicobacter pylori 26695}	HP0106		22.8126	1	30.661	1	29.7303	1
	cysteine synthetase (cysK) {Helicobacter pylori 26695}	HP0107		34.4005	4.75266	29.3127	2.93585	39.7525	1
	chaperone and heat shock protein 70 (dnaK) {Helicobacter pylori 26695}	HP0109		352.046	353.75	354.235	364.94	350.441	404.32
	co-chaperone and heat shock protein (grpE) {Helicobacter pylori 26695}	HP0110		80.0705	36.6503	71.1078	53.2679	48.4384	38.7491
	hypothetical protein {Helicobacter pylori 26695}	HP0111		5.08986	6.62899	6.3929	6.80755	8.34961	8.94719
	hypothetical protein {Helicobacter pylori 26695}	HP0112		8.49807	16.0106	10.4376	20.3585	11.6903	16.8944
	DNA topoisomerase I (topA) {Helicobacter pylori 26695}	HP0116		80.7522	57.2899	70.4336	39.717	71.1554	56.6303
	conserved hypothetical protein {Helicobacter pylori 26695}	HP0117		19.4043	14.1343	18.5269	22.2943	19.04	10.934
	hypothetical protein {Helicobacter pylori 26695}	HP0118		13.2696	23.516	16.5046	28.1019	12.3585	28.8152
	hypothetical protein {Helicobacter pylori 26695}	HP0119		18.7227	36.6503	25.2681	37.7811	22.3807	40.7359
	hypothetical protein {Helicobacter pylori 26695}	HP0120		11.9063	44.1556	15.8305	41.6528	11.0222	50.6699
	phosphoenolpyruvate synthase (ppsA) {Helicobacter pylori 26695}	HP0121		160.504	98.5691	160.091	68.7547	162.691	62.5907
	lipoprotein, putative {Helicobacter pylori 26695}	HP0122		2.36329	1	1.67411	1	1	1
	threonyl-tRNA synthetase (thrS) [6.1.1.3] {Helicobacter pylori 26695}	HP0123		111.426	40.4029	111.555	35.8453	125.275	24.8416
	translation initiation factor IF-3 (infC) {Helicobacter pylori 26695}	HP0124		45.9884	53.5372	45.4915	57.1396	49.7747	62.5907
	ribosomal protein L35 (rpmI) {Helicobacter pylori 26695}	HP0125		3.04493	6.62899	3.69645	10.6792	5.00888	14.9076
	ribosomal protein L20 (rplT) {Helicobacter pylori 26695}	HP0126		50.7599	121.085	54.2549	155.868	57.7925	241.402
	outer membrane protein (omp4) {Helicobacter pylori 26695}	HP0127		34.4005	38.5266	38.0762	12.6151	35.0755	4.97359
	hypothetical protein {Helicobacter pylori 26695}	HP0129		35.7638	21.6396	54.2549	18.4226	71.8235	14.9076
	hypothetical protein {Helicobacter pylori 26695}	HP0130		72.5725	25.3923	54.929	16.4868	74.4961	28.8152
	L-serine deaminase (sdaA) {Helicobacter pylori 26695}	HP0132		52.1232	12.258	52.2326	4.8717	54.4517	10.934
	serine transporter (sdaC) {Helicobacter pylori 26695}	HP0133		5.08986	2.87633	6.3929	6.80755	5.67703	2.9868
	3-deoxy-D-arabino-heptulosonate 7-phosphate synthase (dhs1) {Helicobacter pylori 26695}	HP0134		80.7522	25.3923	73.8042	33.9094	71.1554	28.8152
	lipoprotein, putative {Helicobacter pylori 26695}	HP0135		3.04493	1	2.34823	1	1.66815	1
	bacterioferritin comigratory protein (bcp) {Helicobacter pylori 26695}	HP0136		32.3556	10.3816	34.7057	2.93585	31.7347	1
	hypothetical protein {Helicobacter pylori 26695}	HP0137		37.1271	31.0213	44.1432	20.3585	51.111	32.7888
	conserved hypothetical iron-sulfur protein {Helicobacter pylori 26695}	HP0138		75.9807	38.5266	72.456	37.7811	86.5228	50.6699
	conserved hypothetical secreted protein {Helicobacter pylori 26695}	HP0139		63.0295	38.5266	65.7149	45.5245	78.505	26.8284
	L-lactate permease (lctP) {Helicobacter pylori 26695}	HP0140		31.6739	34.7739	36.0539	31.9736	37.0799	26.8284
	L-lactate permease (lctP) {Helicobacter pylori 26695}	HP0141		15.9961	12.258	14.4823	10.6792	15.6992	14.9076
	A-G-specific adenine glycosylase (mutY) {Helicobacter pylori 26695}	HP0142		11.9063	2.87633	7.74113	2.93585	10.3541	2.9868
	cytochrome c oxidase, heme b and copper-binding subunit, membrane-bound (fixN) {Helicobacter pylori 26695}	HP0144		16.6778	19.7633	21.8975	12.6151	20.3763	16.8944
	cytochrome c oxidase, monoheme subunit, membrane-bound (fixO) {Helicobacter pylori 26695}	HP0145		46.6701	21.6396	44.1432	24.2302	45.0977	10.934
	cytochrome c oxidase, diheme subunit, membrane-bound (fixP) {Helicobacter pylori 26695}	HP0147		49.3966	8.50532	42.795	6.80755	61.1332	6.96039
	hypothetical protein {Helicobacter pylori 26695}	HP0148		5.7715	2.87633	5.04468	1	5.00888	1
	hypothetical protein {Helicobacter pylori 26695}	HP0149		15.9961	17.887	13.8081	1	15.0311	1
	hypothetical protein {Helicobacter pylori 26695}	HP0150		18.7227	1	15.8305	1	14.3629	1
	conserved hypothetical membrane protein {Helicobacter pylori 26695}	HP0151		2.36329	2.87633	1.67411	2.93585	1.66815	1
	hypothetical protein {Helicobacter pylori 26695}	HP0152		34.4005	32.8976	30.661	26.166	35.0755	24.8416
	recombinase (recA) {Helicobacter pylori 26695}	HP0153		132.557	126.714	123.689	107.472	150.665	114.247
	enolase (eno) {Helicobacter pylori 26695}	HP0154		104.61	51.6609	123.014	26.166	94.5405	10.934
	hypothetical protein {Helicobacter pylori 26695}	HP0156		3.04493	1	7.06702	1	3.67259	1
	shikimic acid kinase I (aroK) {Helicobacter pylori 26695}	HP0157		14.6329	1	13.8081	1	12.3585	1
	hypothetical protein {Helicobacter pylori 26695}	HP0158		5.7715	1	3.69645	4.8717	7.01332	1
	lipopolysaccharide 1,2-glucosyltransferase (rfaJ) {Helicobacter pylori 26695}	HP0159		35.7638	8.50532	37.4021	4.8717	31.7347	4.97359
	penicillin-binding protein 4 {Helicobacter pylori 26695}	HP0160		76.6623	256.181	69.0854	357.196	85.1865	509.62
	conserved hypothetical protein {Helicobacter pylori 26695}	HP0162		38.4903	4.75266	40.0986	4.8717	41.0888	2.9868
	delta-aminolevulinic acid dehydratase (hemB) {Helicobacter pylori 26695}	HP0163		54.1681	2.87633	67.0631	2.93585	66.4784	4.97359
	signal-transducing protein, histidine kinase {Helicobacter pylori 26695}	HP0164		24.8575	17.887	23.2457	31.9736	23.0488	24.8416
	hypothetical protein {Helicobacter pylori 26695}	HP0165		8.49807	10.3816	8.41524	12.6151	7.68147	14.9076
	response regulator (ompR) {Helicobacter pylori 26695}	HP0166		37.8087	19.7633	38.7503	22.2943	43.0932	24.8416
	hypothetical protein {Helicobacter pylori 26695}	HP0167		2.36329	1	3.69645	1	2.33629	1
	hypothetical protein {Helicobacter pylori 26695}	HP0168		3.04493	1	2.34823	1	1.66815	1
	collagenase (prtC) {Helicobacter pylori 26695}	HP0169		56.8947	32.8976	42.1209	30.0377	49.1066	24.8416
	hypothetical protein {Helicobacter pylori 26695}	HP0170		72.5725	139.848	74.4783	93.9207	55.788	28.8152
	peptide chain release factor RF-2 (prfB) {Helicobacter pylori 26695}	HP0171		27.5841	4.75266	27.2904	1	25.0533	1
	molybdopterin biosynthesis protein (moeA) {Helicobacter pylori 26695}	HP0172		22.8126	1	24.594	1	19.04	1
	cell binding factor 2 {Helicobacter pylori 26695}	HP0175		233.44	111.703	247.051	64.883	244.205	52.6567
	fructose-bisphosphate aldolase (tsr) {Helicobacter pylori 26695}	HP0176		131.875	136.096	130.43	153.932	136.634	136.102
	translation elongation factor EF-P (efp) {Helicobacter pylori 26695}	HP0177		96.43	70.4242	80.5453	31.9736	85.8546	12.9208
	spore coat polysaccharide biosynthesis protein E {Helicobacter pylori 26695}	HP0178		37.1271	6.62899	36.0539	1	42.4251	1
	ABC transporter, ATP-binding protein {Helicobacter pylori 26695}	HP0179		11.2246	14.1343	12.4599	18.4226	14.3629	18.8812
	apolipoprotein N-acyltransferase (cute) {Helicobacter pylori 26695}	HP0180		10.543	1	12.4599	1	11.6903	1
	hypothetical protein {Helicobacter pylori 26695}	HP0181		33.0372	2.87633	28.6386	1	27.7259	1
	lysyl-tRNA synthetase (lysS) [6.1.1.6] {Helicobacter pylori 26695}	HP0182		88.9319	109.827	84.59	107.472	99.2176	112.261
	serine hydroxymethyltransferase (glyA) {Helicobacter pylori 26695}	HP0183		99.1565	29.1449	83.9159	18.4226	99.2176	12.9208
	hypothetical protein {Helicobacter pylori 26695}	HP0184		31.6739	44.1556	27.2904	49.3962	35.0755	38.7491
	hypothetical protein {Helicobacter pylori 26695}	HP0185		110.063	16.0106	108.858	18.4226	129.284	6.96039
	conserved hypothetical integral membrane protein {Helicobacter pylori 26695}	HP0189		1.68164	1	2.34823	1	1.66815	1
	conserved hypothetical secreted protein {Helicobacter pylori 26695}	HP0190		15.9961	42.2792	17.1787	39.717	17.0355	58.6171
	fumarate reductase, iron-sulfur subunit (frdB) {Helicobacter pylori 26695}	HP0191		63.0295	10.3816	76.5007	10.6792	77.8369	12.9208
	fumarate reductase, flavoprotein subunit (frdA) {Helicobacter pylori 26695}	HP0192		269.567	100.445	284.127	49.3962	273.604	14.9076
	fumarate reductase, cytochrome b subunit (frdC) {Helicobacter pylori 26695}	HP0193		35.7638	62.9189	28.6386	55.2038	29.7303	42.7227
	triosephosphate isomerase (tpi) {Helicobacter pylori 26695}	HP0194		21.4493	6.62899	20.5493	2.93585	26.3896	4.97359
	enoyl-(acyl-carrier-protein) reductase (NADH) (fabI) {Helicobacter pylori 26695}	HP0195		63.0295	29.1449	51.5585	10.6792	60.4651	2.9868
	UDP-3-0-(3-hydroxymyristoyl) glucosamine N-acyltransferase (lpxD) {Helicobacter pylori 26695}	HP0196		28.9473	66.6715	34.7057	59.0755	43.7614	38.7491
	S-adenosylmethionine synthetase 2 (metX) {Helicobacter pylori 26695}	HP0197		135.284	209.273	143.912	233.302	145.988	267.231
	nucleoside diphosphate kinase (ndk) {Helicobacter pylori 26695}	HP0198		71.8908	51.6609	79.1971	49.3962	69.151	50.6699
	hypothetical protein {Helicobacter pylori 26695}	HP0199		9.17971	1	9.76347	1	7.01332	1
	ribosomal protein L32 (rpmF) {Helicobacter pylori 26695}	HP0200		4.40821	2.87633	4.37057	2.93585	5.67703	2.9868
	fatty acid-phospholipid synthesis protein (plsX) {Helicobacter pylori 26695}	HP0201		116.879	62.9189	123.689	33.9094	130.62	20.868
	beta-ketoacyl-acyl carrier protein synthase III (fabH) {Helicobacter pylori 26695}	HP0202		75.299	23.516	76.5007	16.4868	81.1776	8.94719
	hypothetical protein {Helicobacter pylori 26695}	HP0203		6.45314	2.87633	7.06702	2.93585	5.67703	2.9868
	hypothetical protein {Helicobacter pylori 26695}	HP0204		26.9024	4.75266	24.594	1	25.7214	1
	ATP-binding protein (mpr) {Helicobacter pylori 26695}	HP0207		96.43	87.3111	91.3311	103.6	118.594	88.4191
	hypothetical protein {Helicobacter pylori 26695}	HP0209		5.7715	1	3.02234	2.93585	2.33629	1
	chaperone and heat shock protein C62.5 (htpG) {Helicobacter pylori 26695}	HP0210		269.567	192.386	234.243	151.996	261.577	144.049
	conserved hypothetical secreted protein {Helicobacter pylori 26695}	HP0211		35.7638	8.50532	50.2103	8.7434	53.1154	4.97359
	succinyl-diaminopimelate desuccinylase (dapE) {Helicobacter pylori 26695}	HP0212		51.4416	14.1343	49.5361	4.8717	48.4384	1
	glucose inhibited division protein (gidA) {Helicobacter pylori 26695}	HP0213		63.7111	17.887	74.4783	28.1019	77.8369	16.8944
	sodium-dependent transporter (huNaDC-1) {Helicobacter pylori 26695}	HP0214		12.5879	2.87633	10.4376	1	15.0311	1
	CDP-diglyceride synthetase (cdsA) {Helicobacter pylori 26695}	HP0215		3.72657	10.3816	3.69645	8.7434	3.67259	4.97359
	conserved hypothetical protein {Helicobacter pylori 26695}	HP0216		20.086	1	17.8528	4.8717	19.04	6.96039
	hypothetical protein {Helicobacter pylori 26695}	HP0217		36.4454	16.0106	46.1656	26.166	48.4384	12.9208
	hypothetical protein {Helicobacter pylori 26695}	HP0218		43.2618	2.87633	54.929	1	58.4606	1
	synthesis of [Fe-S] cluster (nifS) {Helicobacter pylori 26695}	HP0220		158.459	81.6822	154.024	82.3056	178.059	78.4851
	nifU-like protein {Helicobacter pylori 26695}	HP0221		160.504	121.085	149.305	78.434	167.369	90.4059
	hypothetical protein {Helicobacter pylori 26695}	HP0222		18.7227	1	22.5716	1	25.0533	1
	ATP-dependent protease (sms) {Helicobacter pylori 26695}	HP0223		28.2657	21.6396	26.6163	22.2943	29.0622	34.7756
	peptide methionine sulfoxide reductase (msrA) [1.8.4.6] {Helicobacter pylori 26695}	HP0224		177.545	130.467	182.336	97.7924	193.426	88.4191
	conserved hypothetical integral membrane protein {Helicobacter pylori 26695}	HP0226		2.36329	6.62899	5.71879	4.8717	3.00444	4.97359
	outer membrane protein (omp5) {Helicobacter pylori 26695}	HP0227 (+1)		111.426	53.5372	114.251	33.9094	105.899	18.8812
	conserved hypothetical integral membrane protein {Helicobacter pylori 26695}	HP0228		1.68164	1	3.02234	1	1.66815	1
	outer membrane protein (omp6) {Helicobacter pylori 26695}	HP0229		71.2092	29.1449	60.9961	16.4868	52.4473	10.934
	CTP:CMP-3-deoxy-D-manno-octulosonate-cytidylyl-transferase (kdsB) {Helicobacter pylori 26695}	HP0230		13.2696	1	19.2011	1	12.3585	1
	hypothetical protein {Helicobacter pylori 26695}	HP0231		125.741	31.0213	107.51	28.1019	107.235	14.9076
	secreted protein involved in flagellar motility {Helicobacter pylori 26695}	HP0232		26.9024	17.887	33.3574	22.2943	28.394	14.9076
	conserved hypothetical protein {Helicobacter pylori 26695}	HP0233		67.801	14.1343	70.4336	8.7434	75.1643	6.96039
	conserved hypothetical integral membrane protein {Helicobacter pylori 26695}	HP0234		7.81643	4.75266	7.06702	2.93585	7.01332	2.9868
	conserved hypothetical secreted protein {Helicobacter pylori 26695}	HP0235		41.2169	4.75266	40.7727	6.80755	54.4517	2.9868
	hypothetical protein {Helicobacter pylori 26695}	HP0236		1	1	1	1	1	1
	porphobilinogen deaminase (hemC) [4.3.1.8] {Helicobacter pylori 26695}	HP0237		20.7676	2.87633	20.5493	1	20.3763	1
	prolyl-tRNA synthetase (proS) [6.1.1.15] {Helicobacter pylori 26695}	HP0238		80.0705	34.7739	87.9606	47.4604	101.89	26.8284
	glutamyl-tRNA reductase (hemA) {Helicobacter pylori 26695}	HP0239		35.7638	53.5372	39.4244	41.6528	40.4207	42.7227
	octaprenyl-diphosphate synthase (ispB) {Helicobacter pylori 26695}	HP0240		30.9923	1	29.3127	4.8717	27.0577	1
	hypothetical protein {Helicobacter pylori 26695}	HP0242		9.17971	1	11.1117	1	7.01332	1
	neutrophil activating protein (napA) (bacterioferriti) {Helicobacter pylori 26695}	HP0243		253.208	274.944	255.141	151.996	160.687	118.221
	signal-transducing protein, histidine kinase (atoS) {Helicobacter pylori 26695}	HP0244		18.7227	16.0106	19.2011	14.5509	19.7081	16.8944
	flagellar basal-body P-ring protein (flgI) {Helicobacter pylori 26695}	HP0246		6.45314	1	10.4376	1	8.34961	1
	ATP-dependent RNA helicase, DEAD-box family (deaD) {Helicobacter pylori 26695}	HP0247		95.0667	102.322	81.8936	134.574	93.2042	138.089
	conserved hypothetical protein {Helicobacter pylori 26695}	HP0248		48.715	55.4135	52.9067	47.4604	56.4562	16.8944
	hypothetical protein {Helicobacter pylori 26695}	HP0249		5.08986	2.87633	5.04468	2.93585	7.01332	4.97359
	oligopeptide ABC transporter, ATP-binding protein (oppD) {Helicobacter pylori 26695}	HP0250		22.1309	16.0106	27.2904	22.2943	23.717	18.8812
	oligopeptide ABC transporter, permease protein (oppC) {Helicobacter pylori 26695}	HP0251		3.04493	4.75266	1.67411	4.8717	2.33629	1
	outer membrane protein (omp7) {Helicobacter pylori 26695}	HP0252		72.5725	38.5266	60.9961	20.3585	70.4873	12.9208
	outer membrane protein (omp8) {Helicobacter pylori 26695}	HP0254		52.1232	47.9082	51.5585	16.4868	47.7703	4.97359
	adenylosuccinate synthetase (purA) [6.3.4.4] {Helicobacter pylori 26695}	HP0255		71.2092	10.3816	71.7819	2.93585	69.151	1
	conserved hypothetical secreted protein {Helicobacter pylori 26695}	HP0257		3.72657	6.62899	3.02234	6.80755	2.33629	2.9868
	conserved hypothetical integral membrane protein {Helicobacter pylori 26695}	HP0258		16.6778	4.75266	17.1787	6.80755	21.0444	6.96039
	exonuclease VII, large subunit (xseA) [3.1.11.6] {Helicobacter pylori 26695}	HP0259		24.8575	2.87633	29.3127	2.93585	25.0533	1
	adenine specific DNA methyltransferase (mod) {Helicobacter pylori 26695}	HP0260		9.86135	1	10.4376	1	11.6903	1
	hypothetical protein {Helicobacter pylori 26695}	HP0262		1.68164	1	1	1	1	1
	adenine specific DNA methyltransferase (hpaim) {Helicobacter pylori 26695}	HP0263		2.36329	1	1.67411	1	1.66815	2.9868
	ATP-dependent protease binding subunit (clpB) {Helicobacter pylori 26695}	HP0264		249.118	141.725	224.806	138.445	249.551	116.234
	cytochrome c biogenesis protein (ccdA) {Helicobacter pylori 26695}	HP0265		1	4.75266	1.67411	4.8717	3.00444	4.97359
	dihydroorotase (pyrC) {Helicobacter pylori 26695}	HP0266		33.0372	2.87633	30.661	1	34.4073	2.9868
	chlorohydrolase {Helicobacter pylori 26695}	HP0267		82.1155	31.0213	80.5453	20.3585	85.1865	10.934
	hypothetical protein {Helicobacter pylori 26695}	HP0268		19.4043	19.7633	21.8975	16.4868	23.0488	20.868
	conserved hypothetical ATP-binding protein {Helicobacter pylori 26695}	HP0269		42.5802	27.2686	55.6032	47.4604	46.434	38.7491
	hypothetical protein {Helicobacter pylori 26695}	HP0270		5.08986	1	5.04468	1	8.34961	1
	hypothetical protein {Helicobacter pylori 26695}	HP0271		13.9512	21.6396	14.4823	20.3585	13.0266	24.8416
	hypothetical protein {Helicobacter pylori 26695}	HP0272		3.72657	2.87633	3.69645	6.80755	3.67259	6.96039
	hypothetical protein {Helicobacter pylori 26695}	HP0273		7.81643	4.75266	8.41524	10.6792	7.68147	2.9868
	ATP-dependent nuclease (addB) {Helicobacter pylori 26695}	HP0275		83.4788	40.4029	75.8265	35.8453	80.5095	30.802
	hypothetical protein {Helicobacter pylori 26695}	HP0276		11.2246	2.87633	13.8081	1	8.34961	1
	ferredoxin {Helicobacter pylori 26695}	HP0277		7.81643	1	6.3929	1	4.34073	1
	guanosine pentaphosphate phosphohydrolase (gppA) {Helicobacter pylori 26695}	HP0278		50.0783	83.5585	46.1656	103.6	54.4517	104.313
	lipopolysaccharide heptosyltransferase-1 (rfaC) {Helicobacter pylori 26695}	HP0279		14.6329	10.3816	11.1117	20.3585	13.6948	20.868
	heat shock protein B (ibpB) {Helicobacter pylori 26695}	HP0280		34.4005	27.2686	36.728	24.2302	62.4695	18.8812
	tRNA-guanine transglycosylase (tgt) [2.4.2.29] {Helicobacter pylori 26695}	HP0281		30.3106	1	32.6833	1	30.3985	1
	hypothetical protein {Helicobacter pylori 26695}	HP0282		15.3145	213.025	20.5493	200.392	23.717	249.35
	3-dehydroquinate synthase (aroB) {Helicobacter pylori 26695}	HP0283		41.2169	1	36.728	1	50.4429	1
	conserved hypothetical integral membrane protein {Helicobacter pylori 26695}	HP0284		28.2657	10.3816	25.2681	4.8717	29.0622	12.9208
	conserved hypothetical protein {Helicobacter pylori 26695}	HP0285		2.36329	1	5.71879	2.93585	6.34517	1
	cell division protein (ftsH) {Helicobacter pylori 26695}	HP0286		32.3556	44.1556	41.4468	51.3321	42.4251	62.5907
	hypothetical protein {Helicobacter pylori 26695}	HP0287		9.17971	1	5.71879	1	6.34517	1
	hypothetical protein {Helicobacter pylori 26695}	HP0288		6.45314	1	7.06702	4.8717	7.01332	1
	toxin-like outer membrane protein {Helicobacter pylori 26695}	HP0289		17.3594	1	17.8528	2.93585	17.7037	10.934
	diaminopimelate decarboxylase (dap decarboxylase) (lysA) {Helicobacter pylori 26695}	HP0290		46.6701	31.0213	46.8397	37.7811	45.0977	26.8284
	hypothetical protein {Helicobacter pylori 26695}	HP0291		9.17971	2.87633	9.08936	1	5.67703	1
	hypothetical protein {Helicobacter pylori 26695}	HP0292		30.3106	12.258	34.7057	1	30.3985	1
	para-aminobenzoate synthetase (pabB) {Helicobacter pylori 26695}	HP0293		4.40821	1	5.71879	1	5.67703	1
	aliphatic amidase (aimE) {Helicobacter pylori 26695}	HP0294		75.299	16.0106	81.8936	12.6151	83.8502	4.97359
	ribosomal protein L21 (rplU) {Helicobacter pylori 26695}	HP0296		25.5391	51.6609	23.9198	45.5245	22.3807	68.5511
	ribosomal protein L27 (rpmA) {Helicobacter pylori 26695}	HP0297		5.7715	16.0106	5.04468	20.3585	4.34073	24.8416
	dipeptide ABC transporter, periplasmic dipeptide-binding protein (dppA) {Helicobacter pylori 26695}	HP0298		90.9768	21.6396	80.5453	2.93585	97.2131	1
	dipeptide ABC transporter, permease protein (dppB) {Helicobacter pylori 26695}	HP0299		22.8126	79.8058	17.1787	39.717	27.0577	24.8416
	dipeptide ABC transporter, permease protein (dppC) {Helicobacter pylori 26695}	HP0300		13.2696	12.258	7.06702	12.6151	12.3585	8.94719
	dipeptide ABC transporter, ATP-binding protein (dppD) {Helicobacter pylori 26695}	HP0301		31.6739	51.6609	34.0315	53.2679	39.0844	56.6303
	dipeptide ABC transporter, ATP-binding protein (dppF) {Helicobacter pylori 26695}	HP0302		52.8048	46.0319	46.8397	43.5887	47.1021	44.7095
	GTP-binding protein (obg) {Helicobacter pylori 26695}	HP0303		30.9923	17.887	26.6163	14.5509	28.394	10.934
	hypothetical protein {Helicobacter pylori 26695}	HP0304		32.3556	2.87633	32.6833	1	31.0666	2.9868
	hypothetical protein {Helicobacter pylori 26695}	HP0305		64.3928	40.4029	66.389	20.3585	65.8102	8.94719
	glutamate-1-semialdehyde 2,1-aminomutase (hemL) {Helicobacter pylori 26695}	HP0306		65.0744	10.3816	54.929	20.3585	65.8102	12.9208
	conserved hypothetical protein {Helicobacter pylori 26695}	HP0309		32.3556	196.138	36.728	281.698	33.7392	263.257
	conserved hypothetical protein {Helicobacter pylori 26695}	HP0310		141.418	46.0319	106.162	24.2302	141.311	20.868
	hypothetical protein {Helicobacter pylori 26695}	HP0311		4.40821	1	7.06702	1	3.67259	1
	conserved hypothetical ATP-binding protein {Helicobacter pylori 26695}	HP0312		19.4043	16.0106	16.5046	18.4226	16.3674	18.8812
	nitrite extrusion protein (narK) {Helicobacter pylori 26695}	HP0313		1.68164	1	4.37057	1	3.67259	1
	virulence associated protein D (vapD) {Helicobacter pylori 26695}	HP0315		18.0411	6.62899	14.4823	1	11.0222	1
	outer membrane protein (omp9) {Helicobacter pylori 26695}	HP0317		254.571	147.354	225.48	70.6906	249.551	62.5907
	conserved hypothetical protein {Helicobacter pylori 26695}	HP0318		237.53	89.1875	229.524	57.1396	252.223	48.6831
	arginyl-tRNA synthetase (argS) [6.1.1.19] {Helicobacter pylori 26695}	HP0319		84.842	12.258	90.657	8.7434	89.1954	14.9076
	conserved hypothetical secreted protein {Helicobacter pylori 26695}	HP0320		18.7227	10.3816	16.5046	8.7434	37.0799	8.94719
	5'-guanylate kinase (gmk) {Helicobacter pylori 26695}	HP0321		27.5841	23.516	35.3798	16.4868	29.7303	24.8416
	poly E-rich protein {Helicobacter pylori 26695}	HP0322		148.916	14.1343	140.541	1	132.625	1
	membrane bound endonuclease (nuc) {Helicobacter pylori 26695}	HP0323		39.8536	10.3816	31.3351	16.4868	36.4118	12.9208
	outer membrane protein (omp10) {Helicobacter pylori 26695}	HP0324		38.4903	44.1556	44.8173	37.7811	41.0888	46.6963
	CMP-N-acetylneuraminic acid synthetase (neuA) {Helicobacter pylori 26695}	HP0326		28.9473	4.75266	27.2904	1	29.7303	1
	flagellar protein G (flaG) {Helicobacter pylori 26695}	HP0327		9.86135	1	7.06702	1	9.68591	1
	tetraacyldisaccharide 4'-kinase (lpxK) [2.7.1.130] {Helicobacter pylori 26695}	HP0328		19.4043	1	17.8528	2.93585	18.3718	2.9868
	NH(3)-dependent NAD+ synthetase (nadE) {Helicobacter pylori 26695}	HP0329		20.7676	2.87633	20.5493	1	23.0488	1
	ketol-acid reductoisomerase (ilvC) [1.1.1.86] {Helicobacter pylori 26695}	HP0330		39.172	4.75266	36.0539	6.80755	41.0888	4.97359
	cell division inhibitor (minD) {Helicobacter pylori 26695}	HP0331		50.0783	119.209	46.1656	134.574	44.4295	155.97
	cell division topological specificity factor (minE) {Helicobacter pylori 26695}	HP0332		31.6739	10.3816	28.6386	6.80755	27.0577	6.96039
	DNA processing chain A (dprA) {Helicobacter pylori 26695}	HP0333		24.1758	8.50532	23.2457	4.8717	23.717	2.9868
	hypothetical protein {Helicobacter pylori 26695}	HP0337		6.45314	1	4.37057	1	5.67703	1
	hypothetical protein {Helicobacter pylori 26695}	HP0338		5.08986	2.87633	5.71879	1	6.34517	2.9868
	conserved hypothetical protein {Helicobacter pylori 26695}	HP0347		7.13478	2.87633	7.74113	1	6.34517	1
	single-stranded-DNA-specific exonuclease (recJ) {Helicobacter pylori 26695}	HP0348		5.08986	1	5.71879	1	6.34517	1
	CTP synthetase (pyrG) [6.3.4.2] {Helicobacter pylori 26695}	HP0349		69.8459	87.3111	82.5677	107.472	86.5228	106.3
	membrane protein, putative {Helicobacter pylori 26695}	HP0350		2.36329	1	3.02234	1	3.00444	1
	flagellar basal-body M-ring protein (fliF) {Helicobacter pylori 26695}	HP0351		47.3517	59.1662	46.8397	72.6264	47.1021	72.5247
	flagellar motor switch protein (fliG) {Helicobacter pylori 26695}	HP0352		35.7638	10.3816	42.795	26.166	39.0844	12.9208
	flagellar export protein (fliH) {Helicobacter pylori 26695}	HP0353		36.4454	27.2686	40.7727	72.6264	31.0666	48.6831
	deoxyxylulose-5-phosphate synthase, putative (dxs) {Helicobacter pylori 26695}	HP0354		65.756	19.7633	79.8712	8.7434	75.1643	6.96039
	GTP-binding membrane protein (lepA) {Helicobacter pylori 26695}	HP0355		76.6623	40.4029	79.8712	47.4604	83.8502	36.7624
	hypothetical protein {Helicobacter pylori 26695}	HP0356		10.543	4.75266	15.8305	1	19.7081	1
	short chain alcohol dehydrogenase {Helicobacter pylori 26695}	HP0357		34.4005	16.0106	30.661	8.7434	29.7303	12.9208
	hypothetical protein {Helicobacter pylori 26695}	HP0358		62.3478	17.887	53.5808	24.2302	63.8058	16.8944
	UDP-glucose 4-epimerase {Helicobacter pylori 26695}	HP0360		67.1193	29.1449	67.7372	1	68.4828	4.97359
	pseudouridylate synthase I (hisT) [4.2.1.70] {Helicobacter pylori 26695}	HP0361		5.08986	1	9.76347	4.8717	7.01332	4.97359
	conserved hypothetical integral membrane protein {Helicobacter pylori 26695}	HP0362		3.72657	8.50532	4.37057	1	4.34073	4.97359
	L-isoaspartyl-protein carboxyl methyltransferase (pcm) [2.1.1.77] {Helicobacter pylori 26695}	HP0363		22.1309	1	12.4599	1	19.04	1
	ribonucleoside diphosphate reductase, beta subunit (nrdB) {Helicobacter pylori 26695}	HP0364		46.6701	27.2686	49.5361	18.4226	53.1154	28.8152
	spore coat polysaccharide biosynthesis protein C {Helicobacter pylori 26695}	HP0366		4.40821	1	5.71879	1	7.01332	2.9868
	hypothetical protein {Helicobacter pylori 26695}	HP0367		13.2696	1	11.1117	1	12.3585	1
	biotin carboxylase (accC) {Helicobacter pylori 26695}	HP0370		78.7073	49.7846	81.8936	33.9094	76.5006	24.8416
	biotin carboxyl carrier protein (fabE) {Helicobacter pylori 26695}	HP0371		95.0667	12.258	83.9159	10.6792	80.5095	12.9208
	deoxycytidine triphosphate deaminase (dcd) {Helicobacter pylori 26695}	HP0372		21.4493	2.87633	21.2234	2.93585	20.3763	1
	conserved hypothetical protein {Helicobacter pylori 26695}	HP0373		36.4454	8.50532	40.7727	14.5509	36.4118	20.868
	conserved hypothetical protein {Helicobacter pylori 26695}	HP0374		24.1758	1	21.8975	1	22.3807	1
	hypothetical protein {Helicobacter pylori 26695}	HP0375		2.36329	6.62899	2.34823	1	2.33629	1
	ferrochelatase (hemH) [4.99.1.1] {Helicobacter pylori 26695}	HP0376		15.9961	2.87633	18.5269	4.8717	16.3674	8.94719
	thiol:disulfide interchange protein (dsbC), putative {Helicobacter pylori 26695}	HP0377		45.9884	23.516	46.1656	18.4226	53.7836	34.7756
	cytochrome c biogenesis protein (ycf5) {Helicobacter pylori 26695}	HP0378		44.6251	46.0319	46.1656	41.6528	52.4473	52.6567
	fucosyltransferase {Helicobacter pylori 26695}	HP0379		45.9884	16.0106	49.5361	30.0377	55.788	24.8416
	glutamate dehydrogenase (gdhA) {Helicobacter pylori 26695}	HP0380		2.36329	4.75266	3.02234	2.93585	2.33629	2.9868
	HemK family methylase, putative (hemK) {Helicobacter pylori 26695}	HP0381		13.9512	1	13.8081	1	14.3629	1
	zinc-metallo protease (YJR117W) {Helicobacter pylori 26695}	HP0382		25.5391	21.6396	23.2457	24.2302	26.3896	16.8944
	hypothetical protein {Helicobacter pylori 26695}	HP0383		7.13478	1	4.37057	1	4.34073	1
	hypothetical protein {Helicobacter pylori 26695}	HP0384		32.3556	2.87633	25.2681	4.8717	29.7303	2.9868
	hypothetical protein {Helicobacter pylori 26695}	HP0385		2.36329	1	1.67411	1	1.66815	1
	hypothetical protein {Helicobacter pylori 26695}	HP0386		4.40821	1	3.69645	1	1.66815	1
	primosomal protein replication factor (priA) {Helicobacter pylori 26695}	HP0387		13.9512	1	17.8528	1	15.0311	1
	conserved hypothetical protein {Helicobacter pylori 26695}	HP0388		24.1758	1	21.8975	1	24.3851	1
	superoxide dismutase (sodB) {Helicobacter pylori 26695}	HP0389		283.882	303.089	254.467	215.879	246.21	165.904
	adhesin-thiol peroxidase (tagD) {Helicobacter pylori 26695}	HP0390		148.235	128.59	143.912	59.0755	156.678	48.6831
	purine-binding chemotaxis protein (cheW) {Helicobacter pylori 26695}	HP0391		16.6778	32.8976	23.9198	31.9736	19.7081	32.7888
	histidine kinase (cheA) {Helicobacter pylori 26695}	HP0392		178.227	137.972	191.1	134.574	170.709	118.221
	chemotaxis protein (cheV) {Helicobacter pylori 26695}	HP0393		37.1271	27.2686	40.7727	35.8453	37.7481	36.7624
	hypothetical protein {Helicobacter pylori 26695}	HP0394		11.9063	2.87633	13.134	1	10.3541	1
	conserved hypothetical protein {Helicobacter pylori 26695}	HP0395		25.5391	1	31.3351	1	29.7303	1
	conserved hypothetical protein {Helicobacter pylori 26695}	HP0396		80.7522	12.258	89.9829	1	102.558	1
	phosphoglycerate dehydrogenase (serA) {Helicobacter pylori 26695}	HP0397		105.291	32.8976	94.0276	26.166	101.222	26.8284
	hypothetical protein {Helicobacter pylori 26695}	HP0398		1.68164	1	4.37057	1	1.66815	1
	ribosomal protein S1 (rpsA) {Helicobacter pylori 26695}	HP0399		223.897	370.637	234.917	376.555	245.542	457.963
	penicillin tolerance protein (lytB) {Helicobacter pylori 26695}	HP0400		26.2208	21.6396	32.6833	16.4868	29.7303	28.8152
	3-phosphoshikimate 1-carboxyvinyltransferase (aroA) {Helicobacter pylori 26695}	HP0401		35.7638	2.87633	30.661	1	32.4029	1
	phenylalanyl-tRNA synthetase, beta subunit (pheT) [6.1.1.20] {Helicobacter pylori 26695}	HP0402		102.565	27.2686	94.7017	10.6792	103.226	12.9208
	phenylalanyl-tRNA synthetase, alpha subunit (pheS) [6.1.1.20] {Helicobacter pylori 26695}	HP0403		49.3966	8.50532	54.929	2.93585	53.1154	1
	protein kinase C inhibitor (SP:P16436) {Helicobacter pylori 26695}	HP0404		7.13478	6.62899	21.8975	1	21.7125	2.9868
	nifS-like protein {Helicobacter pylori 26695}	HP0405		51.4416	16.0106	54.2549	18.4226	55.1199	12.9208
	hypothetical protein {Helicobacter pylori 26695}	HP0406		33.0372	8.50532	35.3798	2.93585	28.394	1
	biotin sulfoxide reductase (bisC) {Helicobacter pylori 26695}	HP0407		5.7715	2.87633	15.8305	4.8717	12.3585	1
	hypothetical protein {Helicobacter pylori 26695}	HP0408		26.9024	4.75266	23.9198	2.93585	27.0577	1
	GMP synthase (guaA) {Helicobacter pylori 26695}	HP0409		77.344	31.0213	83.2418	16.4868	93.8724	10.934
	putative neuraminyllactose-binding hemagglutinin homolog (hpaA) {Helicobacter pylori 26695}	HP0410		35.7638	4.75266	37.4021	1	47.1021	1
	IS200 insertion sequence from SARA17 {Helicobacter pylori 26695}	HP0414 (+1)		2.36329	1	2.34823	4.8717	3.67259	8.94719
	conserved hypothetical integral membrane protein {Helicobacter pylori 26695}	HP0415		46.6701	19.7633	41.4468	4.8717	50.4429	10.934
	cyclopropane fatty acid synthase (cfa) {Helicobacter pylori 26695}	HP0416		82.7971	34.7739	64.3666	39.717	79.1732	40.7359
	methionyl-tRNA synthetase (metS) [6.1.1.10] {Helicobacter pylori 26695}	HP0417		115.516	156.735	130.43	171.355	141.979	185.772
	hypothetical protein {Helicobacter pylori 26695}	HP0418		13.9512	19.7633	13.134	16.4868	19.04	14.9076
	conserved hypothetical protein {Helicobacter pylori 26695}	HP0419		21.4493	1	28.6386	1	32.4029	1
	hypothetical protein {Helicobacter pylori 26695}	HP0420		7.13478	1	7.74113	1	4.34073	1
	type 1 capsular polysaccharide biosynthesis protein J (capJ) {Helicobacter pylori 26695}	HP0421		53.4865	8.50532	56.9514	10.6792	51.111	6.96039
	arginine decarboxylase (speA) {Helicobacter pylori 26695}	HP0422		86.2053	6.62899	81.8936	2.93585	89.8635	1
	hypothetical protein {Helicobacter pylori 26695}	HP0424 (+1)		25.5391	1	30.661	1	33.071	4.97359
	hypothetical protein {Helicobacter pylori 26695}	HP0426 (+1)		1.68164	2.87633	5.71879	8.7434	1.66815	6.96039
	hypothetical protein {Helicobacter pylori 26695}	HP0435		3.04493	1	2.34823	1	3.67259	1
	IS605 transposase (tnpA) {Helicobacter pylori 26695}	HP0437 (+4)		4.40821	25.3923	3.02234	30.0377	3.00444	34.7756
	IS605 transposase (tnpB) {Helicobacter pylori 26695}	HP0438 (+2)		11.9063	49.7846	11.1117	35.8453	13.6948	56.6303
	DNA topoisomerase I (topA) {Helicobacter pylori 26695}	HP0440		15.3145	1	21.2234	2.93585	16.3674	1
	VirB4 homolog {Helicobacter pylori 26695}	HP0441		1.68164	2.87633	2.34823	1	1.66815	1
	hypothetical protein {Helicobacter pylori 26695}	HP0449		1.68164	2.87633	1	4.8717	1	1
	conserved hypothetical protein {Helicobacter pylori 26695}	HP0452		1	6.62899	2.34823	4.8717	3.00444	2.9868
	virB4 homolog (virB4) {Helicobacter pylori 26695}	HP0459		1	2.87633	2.34823	4.8717	1.66815	1
	type I restriction enzyme M protein (hsdM) {Helicobacter pylori 26695}	HP0463		4.40821	1	4.37057	1	5.00888	1
	conserved hypothetical protein {Helicobacter pylori 26695}	HP0465		20.086	1	19.8752	1	21.0444	1
	conserved hypothetical protein {Helicobacter pylori 26695}	HP0466		38.4903	4.75266	39.4244	2.93585	27.7259	6.96039
	conserved hypothetical integral membrane protein {Helicobacter pylori 26695}	HP0467		1.68164	1	1.67411	1	1.66815	1
	conserved hypothetical protein {Helicobacter pylori 26695}	HP0468		71.8908	102.322	67.7372	119.087	65.8102	128.155
	conserved hypothetical protein {Helicobacter pylori 26695}	HP0469		24.8575	4.75266	22.5716	2.93585	23.717	4.97359
	oligoendopeptidase F (pepF) {Helicobacter pylori 26695}	HP0470		196.631	154.859	217.39	157.804	208.125	171.865
	glutathione-regulated potassium-efflux system protein (kefB) {Helicobacter pylori 26695}	HP0471		5.08986	1	5.04468	1	5.67703	1
	outer membrane protein (omp11) {Helicobacter pylori 26695}	HP0472		9.86135	1	11.1117	1	8.34961	2.9868
	molybdenum ABC transporter, periplasmic molybdate-binding protein (modA) {Helicobacter pylori 26695}	HP0473		23.4942	1	23.9198	1	21.7125	1
	molybdenum ABC transporter, ATP-binding protein (modD) {Helicobacter pylori 26695}	HP0475		2.36329	1	5.71879	1	3.00444	1
	glutamyl-tRNA synthetase (gltX-1) [6.1.1.17] {Helicobacter pylori 26695}	HP0476		74.6174	51.6609	64.3666	68.7547	78.505	50.6699
	outer membrane protein (omp12) {Helicobacter pylori 26695}	HP0477 (+1)		20.086	1	17.8528	1	22.3807	1
	adenine specific DNA methyltransferase (VSPIM) {Helicobacter pylori 26695}	HP0478		2.36329	1	2.34823	1	1	1
	hypothetical protein {Helicobacter pylori 26695}	HP0479		5.7715	2.87633	7.74113	1	7.01332	1
	GTP-binding protein, fusA-homolog (yihK) {Helicobacter pylori 26695}	HP0480		168.684	46.0319	152.675	18.4226	164.028	6.96039
	hypothetical protein {Helicobacter pylori 26695}	HP0482		28.2657	1	26.6163	1	24.3851	1
	hypothetical protein {Helicobacter pylori 26695}	HP0484		3.04493	1	2.34823	1	2.33629	1
	catalase-like protein {Helicobacter pylori 26695}	HP0485		76.6623	31.0213	80.5453	20.3585	74.4961	14.9076
	hypothetical protein {Helicobacter pylori 26695}	HP0486		28.9473	10.3816	44.8173	30.0377	45.7658	20.868
	hypothetical protein {Helicobacter pylori 26695}	HP0487		21.4493	2.87633	21.8975	2.93585	24.3851	1
	putative potassium channel protein, putative {Helicobacter pylori 26695}	HP0490		20.086	2.87633	17.1787	2.93585	21.0444	4.97359
	ribosomal protein L28 (rpmB) {Helicobacter pylori 26695}	HP0491		7.13478	14.1343	5.04468	20.3585	5.00888	26.8284
	lipoprotein, putative {Helicobacter pylori 26695}	HP0492		42.5802	29.1449	45.4915	22.2943	44.4295	22.8548
	phospho-N-acetylmuramoyl-pentapeptide-transferase (mraY) [2.7.8.13] {Helicobacter pylori 26695}	HP0493		5.08986	2.87633	7.74113	1	11.0222	1
	UDP-N-acetylmuramoylalanine-D-glutamate ligase (murD) {Helicobacter pylori 26695}	HP0494		30.3106	2.87633	23.9198	2.93585	29.7303	2.9868
	hypothetical protein {Helicobacter pylori 26695}	HP0495		10.543	1	11.1117	1	16.3674	1
	conserved hypothetical protein {Helicobacter pylori 26695}	HP0496		8.49807	1	8.41524	1	8.34961	1
	sodium- and chloride-dependent transporter {Helicobacter pylori 26695}	HP0497		22.8126	23.516	21.2234	26.166	20.3763	14.9076
	sodium- and chloride-dependent transporter {Helicobacter pylori 26695}	HP0498		7.13478	4.75266	6.3929	4.8717	8.34961	1
	phospholipase A1 precursor {Helicobacter pylori 26695}	HP0499		7.81643	1	8.41524	2.93585	6.34517	1
	DNA polymerase III beta-subunit (dnaN) {Helicobacter pylori 26695}	HP0500		133.92	29.1449	137.845	12.6151	134.629	2.9868
	DNA gyrase, sub B (gyrB) {Helicobacter pylori 26695}	HP0501		116.198	162.364	122.34	208.136	133.961	215.574
	conserved hypothetical secreted protein {Helicobacter pylori 26695}	HP0506		25.5391	21.6396	24.594	26.166	27.7259	20.868
	conserved hypothetical protein {Helicobacter pylori 26695}	HP0507		30.3106	6.62899	33.3574	1	32.4029	1
	hypothetical protein {Helicobacter pylori 26695}	HP0508		84.1604	14.1343	72.456	14.5509	80.5095	16.8944
	glycolate oxidase subunit (glcD) {Helicobacter pylori 26695}	HP0509		80.7522	76.0532	76.5007	103.6	77.8369	104.313
	dihydrodipicolinate reductase (dapB) [1.3.1.26] {Helicobacter pylori 26695}	HP0510		45.3068	12.258	51.5585	10.6792	47.1021	6.96039
	glutamine synthetase (glnA) {Helicobacter pylori 26695}	HP0512		204.811	74.1768	198.515	41.6528	207.457	20.868
	hypothetical protein {Helicobacter pylori 26695}	HP0513		17.3594	8.50532	18.5269	18.4226	20.3763	16.8944
	ribosomal protein L9 (rplI) {Helicobacter pylori 26695}	HP0514		67.801	25.3923	60.9961	12.6151	67.1465	4.97359
	heat shock protein (hslV) {Helicobacter pylori 26695}	HP0515		19.4043	2.87633	16.5046	1	18.3718	1
	heat shock protein (hslU) ORF1 {Helicobacter pylori 26695}	HP0516		81.4338	57.2899	77.1748	70.6906	81.1776	56.6303
	GTP-binding protein (era) {Helicobacter pylori 26695}	HP0517		11.2246	21.6396	9.08936	20.3585	11.0222	34.7756
	conserved hypothetical secreted protein {Helicobacter pylori 26695}	HP0518		5.7715	1	11.1117	1	9.68591	1
	conserved hypothetical protein {Helicobacter pylori 26695}	HP0519		12.5879	1	10.4376	1	8.34961	1
	glutamate racemase (glr) [5.1.1.3] {Helicobacter pylori 26695}	HP0549		22.1309	10.3816	19.2011	12.6151	23.717	6.96039
	transcription termination factor Rho (rho) {Helicobacter pylori 26695}	HP0550		167.321	141.725	146.608	140.381	159.351	146.036
	ribosomal protein L31 (rpmE) {Helicobacter pylori 26695}	HP0551		15.3145	23.516	15.8305	28.1019	12.3585	28.8152
	conserved hypothetical protein {Helicobacter pylori 26695}	HP0552		12.5879	1	12.4599	1	17.7037	1
	conserved hypothetical protein {Helicobacter pylori 26695}	HP0553		18.7227	2.87633	23.2457	1	25.0533	1
	hypothetical protein {Helicobacter pylori 26695}	HP0554		44.6251	6.62899	39.4244	4.8717	39.7525	4.97359
	hypothetical protein {Helicobacter pylori 26695}	HP0555		15.9961	1	14.4823	1	19.04	1
	acetyl-coenzyme A carboxylase (accA) {Helicobacter pylori 26695}	HP0557		39.172	12.258	42.795	4.8717	45.0977	4.97359
	beta ketoacyl-acyl carrier protein synthase II (fabF) {Helicobacter pylori 26695}	HP0558		174.819	121.085	155.372	91.9849	157.346	70.5379
	acyl carrier protein (acpP) {Helicobacter pylori 26695}	HP0559		5.7715	10.3816	4.37057	8.7434	3.67259	10.934
	3-ketoacyl-acyl carrier protein reductase (fabG) {Helicobacter pylori 26695}	HP0561		93.7034	66.6715	94.7017	39.717	106.567	32.7888
	ribosomal protein S21 (rpsU) {Helicobacter pylori 26695}	HP0562		9.17971	44.1556	7.06702	43.5887	7.68147	52.6567
	hypothetical protein {Helicobacter pylori 26695}	HP0563		24.1758	1	23.2457	1	24.3851	1
	hypothetical protein {Helicobacter pylori 26695}	HP0564		24.8575	16.0106	31.3351	12.6151	21.0444	14.9076
	hypothetical protein {Helicobacter pylori 26695}	HP0565		26.2208	1	14.4823	4.8717	25.0533	2.9868
	diaminopimelate epimerase (dapF) {Helicobacter pylori 26695}	HP0566		20.086	10.3816	17.1787	8.7434	18.3718	1
	membrane protein {Helicobacter pylori 26695}	HP0567		5.7715	1	9.76347	1	7.68147	1
	hypothetical protein {Helicobacter pylori 26695}	HP0568		1.68164	1	2.34823	1	2.33629	1
	GTP-binding protein (gtp1) {Helicobacter pylori 26695}	HP0569		84.842	34.7739	78.523	43.5887	92.5361	12.9208
	aminopeptidase a-i (pepA) {Helicobacter pylori 26695}	HP0570		320.69	226.16	324.574	163.611	321.042	153.983
	conserved hypothetical integral membrane protein {Helicobacter pylori 26695}	HP0571		5.08986	4.75266	4.37057	8.7434	3.67259	6.96039
	adenine phosphoribosyltransferase (apt) {Helicobacter pylori 26695}	HP0572		29.629	21.6396	32.6833	22.2943	33.071	18.8812
	hypothetical protein {Helicobacter pylori 26695}	HP0573		11.9063	1	15.8305	1	12.3585	1
	ribose 5-phosphate isomerase B (rpiB) [5.3.1.6] {Helicobacter pylori 26695}	HP0574		17.3594	2.87633	17.1787	1	22.3807	1
	conserved hypothetical membrane protein {Helicobacter pylori 26695}	HP0575		3.72657	2.87633	4.37057	1	4.34073	1
	signal peptidase I (lepB) [3.4.21.89] {Helicobacter pylori 26695}	HP0576		64.3928	25.3923	50.2103	37.7811	57.1243	20.868
	methylene-tetrahydrofolate dehydrogenase (folD) {Helicobacter pylori 26695}	HP0577		41.2169	14.1343	42.795	6.80755	48.4384	8.94719
	hypothetical protein {Helicobacter pylori 26695}	HP0578		15.9961	1	22.5716	1	17.0355	1
	hypothetical protein {Helicobacter pylori 26695}	HP0580		8.49807	1	9.76347	1	11.0222	1
	dihydroorotase (pyrC) {Helicobacter pylori 26695}	HP0581		23.4942	1	27.9645	1	21.7125	1
	hypothetical protein {Helicobacter pylori 26695}	HP0582		23.4942	6.62899	28.6386	2.93585	27.0577	1
	hypothetical protein {Helicobacter pylori 26695}	HP0583		21.4493	61.0425	21.8975	53.2679	23.0488	46.6963
	flagellar switch protein (fliN) {Helicobacter pylori 26695}	HP0584		5.08986	1	5.04468	1	4.34073	1
	endonuclease III (nth) {Helicobacter pylori 26695}	HP0585		1.68164	1	3.69645	1	2.33629	1
	hypothetical protein {Helicobacter pylori 26695}	HP0586		69.1643	10.3816	67.7372	14.5509	69.8191	6.96039
	aminodeoxychorismate lyase (pabC) {Helicobacter pylori 26695}	HP0587		13.2696	1	11.7858	2.93585	13.6948	1
	ferrodoxin-like protein {Helicobacter pylori 26695}	HP0588		32.3556	14.1343	36.728	6.80755	35.7436	10.934
	ferredoxin oxidoreductase, alpha subunit {Helicobacter pylori 26695}	HP0589		177.545	85.4348	154.024	57.1396	168.705	50.6699
	ferredoxin oxidoreductase, beta subunit {Helicobacter pylori 26695}	HP0590		97.1116	46.0319	101.443	39.717	114.585	38.7491
	ferredoxin oxidoreductase, gamma subunit {Helicobacter pylori 26695}	HP0591		73.2541	77.9295	71.7819	70.6906	75.1643	62.5907
	type III restriction enzyme R protein (res) {Helicobacter pylori 26695}	HP0592		39.172	1	39.4244	2.93585	37.0799	1
	adenine specific DNA methyltransferase (mod) {Helicobacter pylori 26695}	HP0593		40.5353	2.87633	45.4915	1	37.0799	1
	DsbB-related protein {Helicobacter pylori 26695}	HP0595		30.9923	10.3816	31.3351	18.4226	31.7347	16.8944
	lipoprotein, putative {Helicobacter pylori 26695}	HP0596		99.8382	53.5372	88.6347	47.4604	87.1909	52.6567
	penicillin-binding protein 1A (PBP-1A) {Helicobacter pylori 26695}	HP0597		33.0372	1	27.9645	2.93585	29.7303	1
	8-amino-7-oxononanoate synthase (bioF) {Helicobacter pylori 26695}	HP0598		24.1758	4.75266	29.3127	1	28.394	1
	hemolysin secretion protein precursor (hylB) {Helicobacter pylori 26695}	HP0599		161.186	64.7952	156.72	49.3962	168.037	32.7888
	multidrug resistance protein (spaB) {Helicobacter pylori 26695}	HP0600		3.04493	1	1.67411	2.93585	3.00444	1
	flagellin A (flaA) {Helicobacter pylori 26695}	HP0601		13.2696	4.75266	18.5269	4.8717	16.3674	8.94719
	endonuclease III {Helicobacter pylori 26695}	HP0602		14.6329	4.75266	17.1787	4.8717	20.3763	2.9868
	hypothetical protein {Helicobacter pylori 26695}	HP0603		3.04493	1	3.02234	1	4.34073	1
	uroporphyrinogen decarboxylase (hemE) {Helicobacter pylori 26695}	HP0604		84.842	47.9082	72.456	18.4226	81.1776	10.934
	hypothetical protein {Helicobacter pylori 26695}	HP0605		75.9807	36.6503	77.1748	18.4226	65.8102	20.868
	membrane fusion protein (mtrC) {Helicobacter pylori 26695}	HP0606		57.5763	17.887	58.9737	6.80755	52.4473	1
	acriflavine resistance protein (acrB) {Helicobacter pylori 26695}	HP0607		108.018	40.4029	117.622	10.6792	135.297	2.9868
	hypothetical protein {Helicobacter pylori 26695}	HP0608		5.7715	1	3.69645	1	7.01332	1
	hypothetical protein {Helicobacter pylori 26695}	HP0609		41.8986	62.9189	40.7727	51.3321	37.7481	100.34
	toxin-like outer membrane protein {Helicobacter pylori 26695}	HP0610		92.3401	113.58	87.9606	91.9849	95.8768	155.97
	ABC transporter, ATP-binding protein {Helicobacter pylori 26695}	HP0613		30.3106	19.7633	33.3574	20.3585	28.394	14.9076
	hypothetical protein {Helicobacter pylori 26695}	HP0614		39.172	12.258	34.0315	4.8717	28.394	1
	DNA ligase (lig) [6.5.1.2] {Helicobacter pylori 26695}	HP0615		93.0217	23.516	93.3535	16.4868	89.1954	16.8944
	chemotaxis protein (cheV) {Helicobacter pylori 26695}	HP0616		33.0372	10.3816	30.661	6.80755	37.7481	2.9868
	aspartyl-tRNA synthetase (aspS) [6.1.1.12] {Helicobacter pylori 26695}	HP0617		149.598	55.4135	136.497	33.9094	149.997	20.868
	adenylate kinase (adk) {Helicobacter pylori 26695}	HP0618		37.1271	14.1343	40.7727	10.6792	33.7392	4.97359
	inorganic pyrophosphatase (ppa) {Helicobacter pylori 26695}	HP0620		82.1155	19.7633	65.7149	4.8717	57.7925	1
	DNA mismatch repair protein (MutS) {Helicobacter pylori 26695}	HP0621		52.8048	85.4348	52.2326	82.3056	53.7836	104.313
	hypothetical protein {Helicobacter pylori 26695}	HP0622		7.81643	1	7.74113	1	12.3585	1
	UDP-N-acetylmuramate-alanine ligase (murC) {Helicobacter pylori 26695}	HP0623		52.8048	14.1343	57.6255	12.6151	57.7925	4.97359
	solute-binding signature and mitochondrial signature protein (aspB) {Helicobacter pylori 26695}	HP0624		28.2657	6.62899	27.9645	6.80755	33.7392	10.934
	protein E (gcpE) {Helicobacter pylori 26695}	HP0625		52.8048	42.2792	56.2773	59.0755	58.4606	86.4323
	tetrahydrodipicolinate N-succinyltransferase (dapD) {Helicobacter pylori 26695}	HP0626		93.7034	49.7846	83.9159	20.3585	111.912	24.8416
	hypothetical protein {Helicobacter pylori 26695}	HP0627		3.04493	1	3.69645	1	1.66815	1
	hypothetical protein {Helicobacter pylori 26695}	HP0628		1	1	3.02234	1	1.66815	1
	hypothetical protein {Helicobacter pylori 26695}	HP0629		60.9845	66.6715	56.9514	53.2679	59.7969	70.5379
	modulator of drug activity (mda66) {Helicobacter pylori 26695}	HP0630		98.4749	40.4029	86.6124	26.166	90.5317	14.9076
	quinone-reactive Ni-Fe hydrogenase, small subunit (hydA) {Helicobacter pylori 26695}	HP0631		23.4942	10.3816	29.9869	4.8717	31.0666	6.96039
	quinone-reactive Ni-Fe hydrogenase, large subunit (hydB) {Helicobacter pylori 26695}	HP0632		86.2053	44.1556	98.7464	55.2038	96.545	48.6831
	quinone-reactive Ni-Fe hydrogenase, cytochrome b subunit (hydC) {Helicobacter pylori 26695}	HP0633		7.81643	1	7.74113	1	10.3541	1
	quinone-reactive Ni-Fe hydrogenase (hydD) {Helicobacter pylori 26695}	HP0634		7.13478	1	6.3929	1	7.01332	1
	hydrogenase accessory protein HydE (hydE) {Helicobacter pylori 26695}	HP0635		19.4043	1	19.8752	1	21.0444	1
	hypothetical protein {Helicobacter pylori 26695}	HP0636		1	2.87633	1.67411	2.93585	1.66815	4.97359
	lipoprotein, putative {Helicobacter pylori 26695}	HP0637		4.40821	1	3.02234	1	3.67259	1
	outer membrane protein (omp13) {Helicobacter pylori 26695}	HP0638		48.0333	34.7739	40.7727	26.166	41.7569	20.868
	conserved hypothetical protein {Helicobacter pylori 26695}	HP0639		30.3106	34.7739	28.6386	41.6528	35.0755	60.6039
	poly(A) polymerase (papS) [2.7.7.19] {Helicobacter pylori 26695}	HP0640		2.36329	1	4.37057	1	2.33629	1
	NAD(P)H-flavin oxidoreductase {Helicobacter pylori 26695}	HP0642		26.9024	8.50532	27.2904	2.93585	33.071	2.9868
	glutamyl-tRNA synthetase (gltX-2) [6.1.1.17] {Helicobacter pylori 26695}	HP0643		73.2541	4.75266	80.5453	1	91.8679	2.9868
	conserved hypothetical integral membrane protein {Helicobacter pylori 26695}	HP0644		1.68164	1	1.67411	1	1.66815	1
	soluble lytic murein transglycosylase (slt) {Helicobacter pylori 26695}	HP0645		48.0333	1	49.5361	1	51.111	1
	UDP-glucose pyrophosphorylase (galU) {Helicobacter pylori 26695}	HP0646		47.3517	19.7633	40.7727	16.4868	53.1154	14.9076
	hypothetical protein {Helicobacter pylori 26695}	HP0647		1.68164	1	3.69645	1	1	1
	UDP-N-acetylglucosamine enolpyruvyl transferase (murZ) {Helicobacter pylori 26695}	HP0648		31.6739	40.4029	30.661	51.3321	26.3896	40.7359
	aspartate ammonia-lyase (aspA) {Helicobacter pylori 26695}	HP0649		187.77	158.612	193.796	105.536	207.457	60.6039
	hypothetical protein {Helicobacter pylori 26695}	HP0650		9.17971	4.75266	8.41524	6.80755	9.01776	6.96039
	fucosyltransferase {Helicobacter pylori 26695}	HP0651		46.6701	1	48.862	33.9094	55.1199	1
	phosphoserine phosphatase (serB) [3.1.3.3] {Helicobacter pylori 26695}	HP0652		9.17971	4.75266	8.41524	4.8717	7.01332	4.97359
	nonheme iron-containing ferritin (pfr) {Helicobacter pylori 26695}	HP0653		73.9358	66.6715	85.9382	31.9736	54.4517	24.8416
	conserved hypothetical protein {Helicobacter pylori 26695}	HP0654		59.6213	51.6609	69.7595	45.5245	85.1865	50.6699
	protective surface antigen D15 {Helicobacter pylori 26695}	HP0655		153.688	42.2792	158.742	18.4226	164.028	16.8944
	conserved hypothetical protein {Helicobacter pylori 26695}	HP0656		43.9435	29.1449	56.9514	28.1019	47.7703	22.8548
	processing protease (ymxG) {Helicobacter pylori 26695}	HP0657		119.606	44.1556	117.622	24.2302	124.607	18.8812
	Glu-tRNA(Gln) amidotransferase, subunit B (gatB) {Helicobacter pylori 26695}	HP0658		94.385	32.8976	89.3088	22.2943	105.899	14.9076
	hypothetical protein {Helicobacter pylori 26695}	HP0659		87.5686	4.75266	85.2641	2.93585	85.1865	2.9868
	hypothetical protein {Helicobacter pylori 26695}	HP0660		18.7227	46.0319	17.8528	30.0377	17.7037	36.7624
	ribonuclease H (rnhA) {Helicobacter pylori 26695}	HP0661		4.40821	1	5.04468	1	5.67703	1
	ribonuclease III (rnc) {Helicobacter pylori 26695}	HP0662		22.8126	10.3816	19.8752	6.80755	21.7125	8.94719
	chorismate synthase (aroC) [4.6.1.4] {Helicobacter pylori 26695}	HP0663		24.1758	4.75266	28.6386	1	30.3985	1
	hypothetical protein {Helicobacter pylori 26695}	HP0664		19.4043	1	23.2457	2.93585	23.717	1
	oxygen-independent coproporphyrinogen III oxidase (hemN) {Helicobacter pylori 26695}	HP0665		70.5275	31.0213	67.0631	24.2302	77.1687	40.7359
	anaerobic glycerol-3-phosphate dehydrogenase, subunit C (glpC) {Helicobacter pylori 26695}	HP0666		15.3145	4.75266	17.1787	4.8717	19.7081	6.96039
	hypothetical protein {Helicobacter pylori 26695}	HP0669		18.7227	1	15.8305	1	16.3674	1
	outer membrane protein (omp14) {Helicobacter pylori 26695}	HP0671		26.2208	14.1343	30.661	4.8717	29.0622	4.97359
	solute-binding signature and mitochondrial signature protein (aspB) {Helicobacter pylori 26695}	HP0672		97.7932	85.4348	95.3758	78.434	101.89	82.4587
	hypothetical protein {Helicobacter pylori 26695}	HP0673		23.4942	34.7739	25.2681	39.717	31.7347	42.7227
	integrase-recombinase (xerC) {Helicobacter pylori 26695}	HP0675		2.36329	1	1.67411	1	1.66815	1
	methylated-DNA--protein-cysteine methyltransferase (dat1) {Helicobacter pylori 26695}	HP0676		1.68164	1	1.67411	1	1	1
	conserved hypothetical integral membrane protein {Helicobacter pylori 26695}	HP0677		1.68164	1	1	1	2.33629	1
	lipopolysaccharide biosynthesis protein (wbpB) {Helicobacter pylori 26695}	HP0679		59.6213	14.1343	61.6702	4.8717	67.8147	1
	ribonucleoside-diphosphate reductase 1 alpha subunit (nrdA) {Helicobacter pylori 26695}	HP0680		161.186	53.5372	167.506	30.0377	164.028	26.8284
	hypothetical protein {Helicobacter pylori 26695}	HP0681		21.4493	10.3816	14.4823	12.6151	21.0444	8.94719
	hypothetical protein {Helicobacter pylori 26695}	HP0682		2.36329	1	3.69645	1	1	1
	UDP-N-acetylglucosamine pyrophosphorylase (glmU) {Helicobacter pylori 26695}	HP0683		31.6739	2.87633	34.7057	1	36.4118	1
	iron(III) dicitrate transport protein (fecA) {Helicobacter pylori 26695}	HP0686		81.4338	27.2686	83.9159	26.166	90.5317	18.8812
	iron(II) transport protein (feoB) {Helicobacter pylori 26695}	HP0687		55.5314	44.1556	64.3666	61.0113	60.4651	56.6303
	hypothetical protein {Helicobacter pylori 26695}	HP0688		26.9024	1	24.594	1	29.0622	1
	hypothetical protein {Helicobacter pylori 26695}	HP0689		12.5879	2.87633	9.08936	1	16.3674	1
	acetyl coenzyme A acetyltransferase (thiolase) (fadA) {Helicobacter pylori 26695}	HP0690		165.276	64.7952	201.212	45.5245	225.497	26.8284
	3-oxoadipate coA-transferase subunit A (yxjD) {Helicobacter pylori 26695}	HP0691		45.3068	34.7739	44.8173	31.9736	53.1154	24.8416
	3-oxoadipate coA-transferase subunit B (yxjE) {Helicobacter pylori 26695}	HP0692		80.7522	76.0532	75.8265	57.1396	94.5405	24.8416
	conserved hypothetical integral membrane protein {Helicobacter pylori 26695}	HP0693		3.72657	2.87633	7.06702	2.93585	7.68147	2.9868
	hypothetical protein {Helicobacter pylori 26695}	HP0694		7.81643	1	10.4376	2.93585	11.0222	1
	hydantoin utilization protein A (hyuA) {Helicobacter pylori 26695}	HP0695		144.827	289.955	159.417	370.747	176.723	346.703
	N-methylhydantoinase {Helicobacter pylori 26695}	HP0696		84.842	141.725	94.0276	184.906	90.5317	191.733
	hypothetical protein {Helicobacter pylori 26695}	HP0697		2.36329	1	7.06702	1	1.66815	1
	hypothetical protein {Helicobacter pylori 26695}	HP0699		29.629	1	26.6163	1	31.0666	1
	DNA gyrase, sub A (gyrA) {Helicobacter pylori 26695}	HP0701		139.373	92.9401	144.586	82.3056	131.289	88.4191
	response regulator {Helicobacter pylori 26695}	HP0703		33.0372	21.6396	39.4244	33.9094	43.7614	30.802
	excinuclease ABC subunit A (uvrA) {Helicobacter pylori 26695}	HP0705		82.7971	53.5372	87.9606	55.2038	83.8502	58.6171
	outer membrane protein (omp15) {Helicobacter pylori 26695}	HP0706		20.086	4.75266	24.594	4.8717	31.0666	4.97359
	conserved hypothetical protein {Helicobacter pylori 26695}	HP0707		15.9961	4.75266	20.5493	4.8717	22.3807	6.96039
	hypothetical protein {Helicobacter pylori 26695}	HP0708		1	1	1.67411	1	1	1
	conserved hypothetical protein {Helicobacter pylori 26695}	HP0709		38.4903	10.3816	41.4468	6.80755	37.7481	6.96039
	conserved hypothetical protein {Helicobacter pylori 26695}	HP0710		109.381	76.0532	116.947	78.434	98.5494	70.5379
	hypothetical protein {Helicobacter pylori 26695}	HP0711		8.49807	1	7.06702	1	6.34517	1
	RNA polymerase sigma-54 factor (rpoN) {Helicobacter pylori 26695}	HP0714		5.7715	1	9.76347	1	7.68147	2.9868
	ABC transporter, ATP-binding protein {Helicobacter pylori 26695}	HP0715		5.7715	2.87633	6.3929	8.7434	6.34517	6.96039
	conserved hypothetical protein {Helicobacter pylori 26695}	HP0716		5.7715	6.62899	5.04468	8.7434	7.01332	4.97359
	DNA polymerase III gamma and tau subunits (dnaX) {Helicobacter pylori 26695}	HP0717		42.5802	36.6503	42.795	49.3962	39.7525	60.6039
	conserved hypothetical integral membrane protein {Helicobacter pylori 26695}	HP0718		1	1	2.34823	1	2.33629	1
	hypothetical protein {Helicobacter pylori 26695}	HP0719		13.2696	12.258	13.134	22.2943	11.6903	18.8812
	hypothetical protein {Helicobacter pylori 26695}	HP0720		21.4493	21.6396	45.4915	18.4226	31.0666	14.9076
	hypothetical protein {Helicobacter pylori 26695}	HP0721		62.3478	32.8976	42.795	31.9736	54.4517	36.7624
	L-asparaginase II (ansB) {Helicobacter pylori 26695}	HP0723		53.4865	16.0106	58.2996	12.6151	56.4562	2.9868
	anaerobic C4-dicarboxylate transport protein (dcuA) {Helicobacter pylori 26695}	HP0724		2.36329	1	3.02234	1	2.33629	1
	hypothetical protein {Helicobacter pylori 26695}	HP0726		21.4493	1	14.4823	1	18.3718	1
	transcriptional regulator, putative {Helicobacter pylori 26695}	HP0727		19.4043	1	19.8752	1	17.0355	1
	tRNA(Ile)-lysidine synthetase (tilS) [6.-.-.-] {Helicobacter pylori 26695}	HP0728		5.08986	2.87633	3.02234	2.93585	2.33629	1
	hypothetical protein {Helicobacter pylori 26695}	HP0729		20.086	1	23.9198	1	21.0444	1
	hypothetical protein {Helicobacter pylori 26695}	HP0730		13.2696	1	10.4376	1	9.01776	1
	hypothetical protein {Helicobacter pylori 26695}	HP0731		98.4749	14.1343	77.1748	6.80755	99.8857	4.97359
	hypothetical protein {Helicobacter pylori 26695}	HP0732		3.04493	1	2.34823	1	3.00444	1
	hypothetical protein {Helicobacter pylori 26695}	HP0733		24.1758	12.258	15.8305	18.4226	27.0577	18.8812
	conserved hypothetical protein {Helicobacter pylori 26695}	HP0734		17.3594	14.1343	25.2681	26.166	22.3807	26.8284
	xanthine guanine phosphoribosyl transferase (gpt) {Helicobacter pylori 26695}	HP0735		30.9923	8.50532	47.5138	2.93585	40.4207	8.94719
	phosphoserine aminotransferase (serC) {Helicobacter pylori 26695}	HP0736		73.2541	6.62899	71.1078	1	72.4917	1
	D-alanine:D-alanine ligase A (ddlA) {Helicobacter pylori 26695}	HP0738		43.9435	29.1449	40.0986	18.4226	37.0799	14.9076
	2-hydroxy-6-oxohepta-2,4-dienoate hydrolase {Helicobacter pylori 26695}	HP0739		16.6778	8.50532	20.5493	12.6151	19.7081	10.934
	UDP-MurNac-pentapeptide presynthetase (murF) {Helicobacter pylori 26695}	HP0740		28.9473	32.8976	29.3127	31.9736	29.7303	26.8284
	conserved hypothetical protein {Helicobacter pylori 26695}	HP0741		13.9512	1	12.4599	1	13.0266	1
	phosphoribosylpyrophosphate synthetase (prsA) {Helicobacter pylori 26695}	HP0742		75.299	47.9082	63.0184	59.0755	63.8058	40.7359
	conserved hypothetical protein {Helicobacter pylori 26695}	HP0745		14.6329	1	15.8305	1	15.6992	1
	lipoprotein, putative {Helicobacter pylori 26695}	HP0746		54.1681	10.3816	46.1656	1	48.4384	2.9868
	conserved hypothetical protein {Helicobacter pylori 26695}	HP0747		24.1758	107.951	19.2011	91.9849	18.3718	128.155
	cell division protein (ftsE) {Helicobacter pylori 26695}	HP0748		18.0411	21.6396	17.8528	24.2302	18.3718	28.8152
	cell division membrane protein (ftsX) {Helicobacter pylori 26695}	HP0749		13.9512	1	10.4376	1	10.3541	1
	hypothetical protein {Helicobacter pylori 26695}	HP0750		2.36329	1	5.04468	1	3.00444	1
	polar flagellin (flaG) {Helicobacter pylori 26695}	HP0751		11.2246	1	12.4599	1	5.67703	1
	flagellar hook-associated protein 2 (fliD) {Helicobacter pylori 26695}	HP0752		17.3594	1	19.2011	2.93585	17.7037	1
	flagellar protein (fliS) {Helicobacter pylori 26695}	HP0753		7.81643	1	7.74113	1	4.34073	1
	molybdopterin biosynthesis protein (moeB) {Helicobacter pylori 26695}	HP0755		8.49807	1	11.1117	1	10.3541	1
	hypothetical protein {Helicobacter pylori 26695}	HP0756		5.08986	1	3.69645	1	3.00444	1
	beta-alanine synthetase homolog {Helicobacter pylori 26695}	HP0757		50.0783	12.258	49.5361	4.8717	49.1066	4.97359
	conserved hypothetical integral membrane protein {Helicobacter pylori 26695}	HP0758		2.36329	1	2.34823	1	3.00444	1
	conserved hypothetical integral membrane protein {Helicobacter pylori 26695}	HP0759		2.36329	1	1.67411	1	2.33629	1
	conserved hypothetical protein {Helicobacter pylori 26695}	HP0760		71.8908	74.1768	68.4113	74.5623	66.4784	70.5379
	lipoprotein, putative {Helicobacter pylori 26695}	HP0762		11.9063	8.50532	9.76347	2.93585	6.34517	2.9868
	cell division protein (ftsY) {Helicobacter pylori 26695}	HP0763		28.2657	66.6715	29.3127	61.0113	29.0622	78.4851
	hypothetical protein {Helicobacter pylori 26695}	HP0764		1.68164	1	2.34823	2.93585	2.33629	1
	molybdenum cofactor biosynthesis protein A (moaA) {Helicobacter pylori 26695}	HP0768		5.7715	1	6.3929	4.8717	5.00888	2.9868
	molybdopterin-guanine dinucleotide biosynthesis protein A (mobA) {Helicobacter pylori 26695}	HP0769		3.04493	1	3.02234	1	3.67259	1
	N-acetylmuramoyl-L-alanine amidase (amiA) {Helicobacter pylori 26695}	HP0772		12.5879	2.87633	13.134	4.8717	13.6948	2.9868
	hypothetical protein {Helicobacter pylori 26695}	HP0773		82.7971	17.887	88.6347	10.6792	81.8457	18.8812
	tyrosyl-tRNA synthetase (tyrS) [6.1.1.1] {Helicobacter pylori 26695}	HP0774		53.4865	53.5372	50.8844	68.7547	55.1199	62.5907
	penta-phosphate guanosine-3'-pyrophosphohydrolase (spoT) {Helicobacter pylori 26695}	HP0775		64.3928	149.23	73.1301	159.74	71.8235	217.561
	hypothetical protein {Helicobacter pylori 26695}	HP0776		11.2246	4.75266	11.7858	1	9.68591	1
	uridine 5'-monophosphate (UMP) kinase (pyrH) {Helicobacter pylori 26695}	HP0777		61.6662	68.5479	54.2549	66.8189	51.7791	50.6699
	hypothetical protein {Helicobacter pylori 26695}	HP0778		15.3145	1	19.2011	1	16.3674	1
	aconitase B (acnB) [4.2.1.3] {Helicobacter pylori 26695}	HP0779		364.315	171.746	362.999	95.8566	377.835	82.4587
	hypothetical protein {Helicobacter pylori 26695}	HP0780		7.13478	1	5.71879	1	5.00888	1
	hypothetical protein {Helicobacter pylori 26695}	HP0781		29.629	2.87633	22.5716	1	23.717	2.9868
	hypothetical protein {Helicobacter pylori 26695}	HP0782		9.86135	1	11.1117	1	11.0222	1
	hypothetical protein {Helicobacter pylori 26695}	HP0783		32.3556	6.62899	27.2904	2.93585	21.0444	1
	conserved hypothetical secreted protein {Helicobacter pylori 26695}	HP0785		37.8087	1	34.0315	1	39.7525	1
	preprotein translocase subunit (secA) {Helicobacter pylori 26695}	HP0786		163.231	70.4242	170.202	84.2415	180.731	40.7359
	conserved hypothetical integral membrane protein {Helicobacter pylori 26695}	HP0787		20.086	2.87633	19.8752	1	27.7259	1
	hypothetical protein {Helicobacter pylori 26695}	HP0788		48.0333	2.87633	40.0986	1	47.1021	1
	anti-codon nuclease masking agent (prrB) {Helicobacter pylori 26695}	HP0790		31.6739	1	35.3798	1	31.0666	1
	cadmium-transporting ATPase, P-type (cadA) {Helicobacter pylori 26695}	HP0791		70.5275	76.0532	71.7819	90.049	87.1909	86.4323
	sigma-54 interacting protein {Helicobacter pylori 26695}	HP0792		35.7638	21.6396	35.3798	33.9094	40.4207	28.8152
	peptide deformylase (def) [3.5.1.88] {Helicobacter pylori 26695}	HP0793		29.629	23.516	35.3798	4.8717	36.4118	1
	ATP-dependent Clp protease, proteolytic subunit ClpP (clpP) [3.4.21.92] {Helicobacter pylori 26695}	HP0794		33.7188	12.258	29.9869	2.93585	26.3896	2.9868
	trigger factor (tig) {Helicobacter pylori 26695}	HP0795		237.53	132.343	240.31	78.434	243.537	42.7227
	flagellar sheath adhesin hpaA {Helicobacter pylori 26695}	HP0797		156.415	92.9401	149.979	31.9736	170.709	16.8944
	molybdenum cofactor biosynthesis protein C (moaC) {Helicobacter pylori 26695}	HP0798		24.8575	1	25.9422	1	22.3807	1
	molybdopterin biosynthesis protein (mog) {Helicobacter pylori 26695}	HP0799		15.9961	2.87633	16.5046	1	18.3718	1
	molybdopterin converting factor, subunit 2 (moaE) {Helicobacter pylori 26695}	HP0800		5.7715	1	11.1117	1	11.0222	1
	molybdopterin converting factor, subunit 1 (moaD) {Helicobacter pylori 26695}	HP0801		3.72657	2.87633	3.69645	1	5.00888	1
	GTP cyclohydrolase II (ribA) [3.5.4.25] {Helicobacter pylori 26695}	HP0802		33.0372	40.4029	31.3351	33.9094	35.7436	48.6831
	hypothetical protein {Helicobacter pylori 26695}	HP0803		3.04493	1	1.67411	1	3.00444	1
	GTP cyclohydrolase II-3,4-dihydroxy-2-butanone 4-phosphate synthase (ribAB) [3.5.4.25] {Helicobacter pylori 26695}	HP0804		49.3966	42.2792	49.5361	43.5887	56.4562	40.7359
	lipooligosaccharide 5G8 epitope biosynthesis-associated protein (lex2B) {Helicobacter pylori 26695}	HP0805		5.7715	1	7.74113	8.7434	3.00444	2.9868
	hypothetical protein {Helicobacter pylori 26695}	HP0806		4.40821	2.87633	5.04468	2.93585	5.67703	1
	iron(III) dicitrate transport protein (fecA) {Helicobacter pylori 26695}	HP0807		6.45314	2.87633	9.08936	6.80755	10.3541	10.934
	holo-acp synthase (acpS) {Helicobacter pylori 26695}	HP0808		5.08986	1	4.37057	2.93585	5.00888	4.97359
	hypothetical protein {Helicobacter pylori 26695}	HP0809		39.8536	36.6503	38.7503	8.7434	37.0799	2.9868
	conserved hypothetical protein {Helicobacter pylori 26695}	HP0810		7.81643	14.1343	7.74113	10.6792	7.01332	14.9076
	hypothetical protein {Helicobacter pylori 26695}	HP0811		3.72657	2.87633	4.37057	2.93585	3.00444	2.9868
	hypothetical protein {Helicobacter pylori 26695}	HP0812		6.45314	1	9.08936	1	6.34517	1
	conserved hypothetical protein {Helicobacter pylori 26695}	HP0813		11.9063	12.258	16.5046	8.7434	10.3541	16.8944
	thiamin biosynthesis protein (thiF) {Helicobacter pylori 26695}	HP0814		20.7676	8.50532	13.8081	16.4868	17.7037	14.9076
	flagellar motor rotation protein (motA) {Helicobacter pylori 26695}	HP0815		11.2246	31.0213	13.134	33.9094	14.3629	42.7227
	flagellar motor rotation protein (motB) {Helicobacter pylori 26695}	HP0816		16.6778	4.75266	17.8528	2.93585	20.3763	1
	hypothetical protein {Helicobacter pylori 26695}	HP0817		7.13478	1	5.71879	1	4.34073	1
	osmoprotection protein (proWX) {Helicobacter pylori 26695}	HP0818		11.2246	8.50532	11.7858	2.93585	13.6948	2.9868
	osmoprotection protein (proV) {Helicobacter pylori 26695}	HP0819		9.86135	4.75266	15.1564	2.93585	17.7037	2.9868
	hypothetical protein {Helicobacter pylori 26695}	HP0820		6.45314	2.87633	3.69645	1	6.34517	2.9868
	excinuclease ABC subunit C (uvrC) {Helicobacter pylori 26695}	HP0821		8.49807	2.87633	10.4376	4.8717	10.3541	4.97359
	homoserine dehydrogenase (metL) {Helicobacter pylori 26695}	HP0822		56.213	98.5691	42.795	95.8566	43.0932	104.313
	conserved hypothetical protein {Helicobacter pylori 26695}	HP0823		5.7715	1	7.74113	1	7.01332	1
	thioredoxin (trxA) {Helicobacter pylori 26695}	HP0824		131.875	57.2899	103.465	59.0755	91.1998	38.7491
	thioredoxin reductase (trxB) {Helicobacter pylori 26695}	HP0825		165.958	121.085	170.202	80.3698	184.072	74.5115
	lipooligosaccharide 5G8 epitope biosynthesis-associated protein (lex2B) {Helicobacter pylori 26695}	HP0826		26.9024	8.50532	29.9869	12.6151	25.0533	14.9076
	ss-DNA binding protein 12RNP2 precursor {Helicobacter pylori 26695}	HP0827		24.8575	14.1343	25.2681	6.80755	22.3807	4.97359
	ATP synthase F0, subunit a (atpB) {Helicobacter pylori 26695}	HP0828		5.7715	31.0213	3.69645	31.9736	3.67259	22.8548
	inosine-5'-monophosphate dehydrogenase (guaB) {Helicobacter pylori 26695}	HP0829		147.553	55.4135	158.068	18.4226	153.337	10.934
	Glu-tRNA(Gln) amidotransferase, subunit A (gatA) {Helicobacter pylori 26695}	HP0830		72.5725	31.0213	52.2326	31.9736	69.151	32.7888
	conserved hypothetical ATP binding protein {Helicobacter pylori 26695}	HP0831		8.49807	1	11.7858	1	14.3629	1
	spermidine synthase (speE) {Helicobacter pylori 26695}	HP0832		76.6623	31.0213	78.523	4.8717	87.1909	6.96039
	lipoprotein, putative {Helicobacter pylori 26695}	HP0833		3.72657	1	13.8081	1	5.00888	1
	GTP-binding protein homologue (yphC) {Helicobacter pylori 26695}	HP0834		20.086	14.1343	24.594	12.6151	27.7259	8.94719
	histone-like DNA-binding protein HU (hup) {Helicobacter pylori 26695}	HP0835		52.1232	19.7633	50.2103	12.6151	47.1021	4.97359
	lipoprotein, putative {Helicobacter pylori 26695}	HP0836		5.7715	1	4.37057	1	3.67259	1
	hypothetical protein {Helicobacter pylori 26695}	HP0837		8.49807	4.75266	10.4376	2.93585	10.3541	2.9868
	lipoprotein, putative {Helicobacter pylori 26695}	HP0838		13.2696	1	11.7858	1	11.0222	2.9868
	outer membrane protein P1 (ompP1) {Helicobacter pylori 26695}	HP0839		24.1758	2.87633	23.9198	2.93585	21.0444	2.9868
	flaA1 protein {Helicobacter pylori 26695}	HP0840		28.2657	1	30.661	1	39.0844	1
	pantothenate metabolism flavoprotein (dfp) {Helicobacter pylori 26695}	HP0841		22.1309	4.75266	35.3798	4.8717	35.0755	2.9868
	hypothetical protein {Helicobacter pylori 26695}	HP0842		5.08986	1	3.69645	1	4.34073	1
	thiamine-phosphate pyrophosphorylase (thiB) [2.5.1.3] {Helicobacter pylori 26695}	HP0843		5.08986	1	4.37057	1	3.67259	2.9868
	thiamine biosynthesis protein (thi) {Helicobacter pylori 26695}	HP0844		9.17971	2.87633	7.74113	2.93585	5.67703	1
	hydroxyethylthiazole kinase (thiM) [2.7.1.50] {Helicobacter pylori 26695}	HP0845		18.7227	1	10.4376	1	12.3585	1
	type I restriction enzyme M protein (hsdM) {Helicobacter pylori 26695}	HP0850		84.842	12.258	89.9829	8.7434	83.182	6.96039
	conserved hypothetical integral membrane protein {Helicobacter pylori 26695}	HP0851		3.72657	23.516	5.04468	10.6792	4.34073	4.97359
	hypothetical protein {Helicobacter pylori 26695}	HP0852		39.172	1	38.0762	2.93585	46.434	1
	ABC transporter, ATP-binding protein (yheS) {Helicobacter pylori 26695}	HP0853		80.7522	36.6503	84.59	33.9094	91.8679	36.7624
	GMP reductase (guaC) {Helicobacter pylori 26695}	HP0854		54.1681	23.516	50.2103	10.6792	47.1021	6.96039
	alginate O-acetylation protein (algI) {Helicobacter pylori 26695}	HP0855		2.36329	1	5.04468	2.93585	3.00444	1
	hypothetical protein {Helicobacter pylori 26695}	HP0856		11.9063	1	13.134	2.93585	10.3541	2.9868
	phosphoheptose isomerase (gmhA) {Helicobacter pylori 26695}	HP0857		56.8947	51.6609	44.1432	55.2038	52.4473	68.5511
	ADP-heptose synthase (rfaE) {Helicobacter pylori 26695}	HP0858		88.9319	51.6609	79.8712	43.5887	84.5183	52.6567
	ADP-L-glycero-D-mannoheptose-6-epimerase (rfaD) {Helicobacter pylori 26695}	HP0859		79.3889	113.58	74.4783	115.215	75.8324	108.287
	conserved hypothetical protein {Helicobacter pylori 26695}	HP0860		23.4942	1	22.5716	1	17.7037	1
	hypothetical protein {Helicobacter pylori 26695}	HP0862		15.3145	2.87633	17.8528	2.93585	17.7037	2.9868
	lipoprotein, putative {Helicobacter pylori 26695}	HP0863		84.1604	6.62899	76.5007	4.8717	88.5272	4.97359
	hypothetical protein {Helicobacter pylori 26695}	HP0864		26.2208	4.75266	32.6833	4.8717	23.0488	6.96039
	deoxyuridine 5'-triphosphate nucleotidohydrolase (dut) {Helicobacter pylori 26695}	HP0865		33.7188	14.1343	32.6833	2.93585	34.4073	2.9868
	transcription elongation factor GreA (greA) {Helicobacter pylori 26695}	HP0866		60.9845	17.887	58.2996	16.4868	59.1288	12.9208
	lipid A disaccharide synthetase (lpxB) [2.4.1.182] {Helicobacter pylori 26695}	HP0867		18.0411	1	17.1787	2.93585	17.7037	6.96039
	hypothetical protein {Helicobacter pylori 26695}	HP0868		14.6329	2.87633	13.134	2.93585	16.3674	8.94719
	hydrogenase expression-formation protein (hypA) {Helicobacter pylori 26695}	HP0869		15.9961	4.75266	17.1787	1	19.04	1
	CDP-diglyceride hydrolase (cdh) {Helicobacter pylori 26695}	HP0871		28.2657	2.87633	43.4691	2.93585	51.7791	1
	alkylphosphonate uptake protein (phnA) {Helicobacter pylori 26695}	HP0872		2.36329	1	2.34823	1	2.33629	1
	KapA protein (kapA) {Helicobacter pylori 26695}	HP0874		3.04493	1	3.69645	2.93585	1.66815	1
	catalase [1.11.1.6] {Helicobacter pylori 26695}	HP0875		551.086	530.125	463.442	225.558	543.535	151.997
	iron-regulated outer membrane protein (frpB) {Helicobacter pylori 26695}	HP0876		28.9473	1	25.9422	2.93585	30.3985	1
	Holliday junction endodeoxyribonuclease (ruvC) [3.1.22.4] {Helicobacter pylori 26695}	HP0877		5.08986	1	7.06702	1	6.34517	1
	Holliday junction DNA helicase (ruvA) {Helicobacter pylori 26695}	HP0883		13.2696	1	12.4599	2.93585	15.0311	1
	hypothetical protein {Helicobacter pylori 26695}	HP0884		66.4377	6.62899	63.0184	2.93585	69.151	1
	virulence factor mviN protein (mviN) {Helicobacter pylori 26695}	HP0885		2.36329	1	3.02234	2.93585	2.33629	2.9868
	cysteinyl-tRNA synthetase (cysS) [6.1.1.16] {Helicobacter pylori 26695}	HP0886		93.7034	32.8976	98.7464	33.9094	99.8857	30.802
	vacuolating cytotoxin {Helicobacter pylori 26695}	HP0887		302.968	263.686	362.325	287.506	391.866	285.112
	iron(III) dicitrate ABC transporter, ATP-binding protein (fecE) {Helicobacter pylori 26695}	HP0888		5.08986	1	7.06702	1	7.01332	1
	conserved hypothetical protein {Helicobacter pylori 26695}	HP0890		8.49807	17.887	10.4376	24.2302	13.6948	28.8152
	conserved hypothetical protein {Helicobacter pylori 26695}	HP0891		113.471	40.4029	127.733	30.0377	126.612	16.8944
	conserved hypothetical protein {Helicobacter pylori 26695}	HP0892		5.08986	1	6.3929	1	4.34073	1
	hypothetical protein {Helicobacter pylori 26695}	HP0893		10.543	14.1343	11.1117	10.6792	12.3585	12.9208
	conserved hypothetical protein {Helicobacter pylori 26695}	HP0894		3.72657	1	8.41524	1	2.33629	1
	hypothetical protein {Helicobacter pylori 26695}	HP0895		15.9961	2.87633	16.5046	4.8717	18.3718	1
	outer membrane protein (omp19) {Helicobacter pylori 26695}	HP0896		140.737	1	124.363	1	129.284	1
	hypothetical protein {Helicobacter pylori 26695}	HP0897		3.04493	1	1.67411	2.93585	2.33629	1
	hydrogenase expression-formation protein (hypD) {Helicobacter pylori 26695}	HP0898		16.6778	10.3816	25.2681	14.5509	22.3807	26.8284
	hydrogenase expression-formation protein (hypC) {Helicobacter pylori 26695}	HP0899		1	1	2.34823	1	1.66815	1
	hydrogenase expression-formation protein (hypB) {Helicobacter pylori 26695}	HP0900		112.108	64.7952	120.992	76.4981	120.598	82.4587
	hypothetical protein {Helicobacter pylori 26695}	HP0902		41.2169	21.6396	42.1209	18.4226	41.7569	16.8944
	hypothetical protein {Helicobacter pylori 26695}	HP0906		1.68164	1	1.67411	1	3.67259	1
	hook assembly protein, flagella (flgD) {Helicobacter pylori 26695}	HP0907		13.2696	1	19.8752	1	13.0266	1
	flagellar hook (flgE) {Helicobacter pylori 26695}	HP0908		11.2246	1	11.7858	1	7.01332	1
	hypothetical protein {Helicobacter pylori 26695}	HP0909		1	4.75266	1.67411	1	1	1
	adenine specific DNA methyltransferase (HINDIIM) {Helicobacter pylori 26695}	HP0910		2.36329	1	3.69645	1	1.66815	1
	rep helicase, single-stranded DNA-dependent ATPase (rep) {Helicobacter pylori 26695}	HP0911		1	1	3.69645	2.93585	2.33629	1
	outer membrane protein (omp20) {Helicobacter pylori 26695}	HP0912		222.534	147.354	222.783	86.1773	218.148	50.6699
	outer membrane protein (omp21) {Helicobacter pylori 26695}	HP0913		170.729	113.58	143.912	68.7547	147.324	40.7359
	hypothetical protein {Helicobacter pylori 26695}	HP0914		28.9473	1	30.661	1	29.7303	1
	hypothetical protein {Helicobacter pylori 26695}	HP0918		6.45314	1	3.69645	1	5.00888	1
	carbamoyl-phosphate synthase (glutamine-hydrolysing) (pyrAb) {Helicobacter pylori 26695}	HP0919		144.827	151.106	119.644	165.547	156.01	181.799
	conserved hypothetical integral membrane protein {Helicobacter pylori 26695}	HP0920		4.40821	6.62899	5.71879	4.8717	5.00888	1
	glyceraldehyde-3-phosphate dehydrogenase (gap) {Helicobacter pylori 26695}	HP0921		46.6701	2.87633	39.4244	4.8717	45.0977	2.9868
	toxin-like outer membrane protein {Helicobacter pylori 26695}	HP0922		8.49807	44.1556	11.7858	30.0377	11.6903	72.5247
	4-oxalocrotonate tautomerase (dmpI) {Helicobacter pylori 26695}	HP0924		8.49807	10.3816	22.5716	6.80755	10.3541	2.9868
	recombinational DNA repair protein (recR) {Helicobacter pylori 26695}	HP0925		15.3145	1	15.1564	6.80755	13.0266	4.97359
	conserved hypothetical protein {Helicobacter pylori 26695}	HP0926		33.7188	1	30.661	2.93585	37.0799	1
	heat shock protein (htpX) {Helicobacter pylori 26695}	HP0927		12.5879	1	13.8081	1	19.7081	1
	GTP cyclohydrolase I (folE) [3.5.4.16] {Helicobacter pylori 26695}	HP0928		18.0411	1	15.1564	1	24.3851	1
	geranyltranstransferase (ispA) {Helicobacter pylori 26695}	HP0929		22.1309	27.2686	27.2904	2.93585	22.3807	1
	stationary-phase survival protein (surE) {Helicobacter pylori 26695}	HP0930		70.5275	29.1449	60.3219	6.80755	59.7969	8.94719
	lipoprotein, putative {Helicobacter pylori 26695}	HP0931		7.13478	12.258	7.06702	10.6792	7.01332	14.9076
	hypothetical protein {Helicobacter pylori 26695}	HP0932		7.13478	16.0106	7.06702	16.4868	10.3541	16.8944
	hypothetical protein {Helicobacter pylori 26695}	HP0933		10.543	1	9.08936	1	9.68591	1
	conserved hypothetical protein {Helicobacter pylori 26695}	HP0934		18.0411	1	13.8081	2.93585	17.0355	2.9868
	hypothetical protein {Helicobacter pylori 26695}	HP0935		6.45314	1	7.06702	1	5.00888	1
	proline-betaine transporter (proP) {Helicobacter pylori 26695}	HP0936		1.68164	1	1.67411	1	1.66815	1
	amino acid ABC transporter, periplasmic binding protein (yckK) {Helicobacter pylori 26695}	HP0940		41.2169	2.87633	29.9869	2.93585	27.7259	1
	alanine racemase, biosynthetic (alr) [5.1.1.1] {Helicobacter pylori 26695}	HP0941		14.6329	1	17.1787	1	13.6948	2.9868
	D-alanine glycine permease (dagA) {Helicobacter pylori 26695}	HP0942		12.5879	6.62899	15.8305	12.6151	14.3629	1
	D-amino acid dehydrogenase (dadA) {Helicobacter pylori 26695}	HP0943		93.0217	32.8976	80.5453	33.9094	95.2087	32.7888
	conserved hypothetical protein {Helicobacter pylori 26695}	HP0944		48.0333	19.7633	40.0986	10.6792	30.3985	6.96039
	conserved hypothetical integral membrane protein {Helicobacter pylori 26695}	HP0946		3.72657	1	3.69645	1	3.67259	1
	hypothetical protein {Helicobacter pylori 26695}	HP0947		1.68164	1	1	1	3.00444	1
	hypothetical protein {Helicobacter pylori 26695}	HP0948		20.086	12.258	19.2011	6.80755	18.3718	6.96039
	conserved hypothetical secreted protein {Helicobacter pylori 26695}	HP0949		2.36329	4.75266	5.04468	2.93585	6.34517	6.96039
	acetyl-CoA carboxylase beta subunit (accD) {Helicobacter pylori 26695}	HP0950		51.4416	19.7633	44.1432	22.2943	43.0932	12.9208
	hypothetical protein {Helicobacter pylori 26695}	HP0951		5.08986	2.87633	3.69645	2.93585	6.34517	2.9868
	conserved hypothetical integral membrane protein {Helicobacter pylori 26695}	HP0952		16.6778	4.75266	17.1787	2.93585	22.3807	2.9868
	hypothetical protein {Helicobacter pylori 26695}	HP0953		31.6739	21.6396	26.6163	24.2302	29.7303	16.8944
	prolipoprotein diacylglyceryl transferase (lgt) {Helicobacter pylori 26695}	HP0955		3.72657	2.87633	9.08936	2.93585	6.34517	1
	conserved hypothetical protein {Helicobacter pylori 26695}	HP0956		1.68164	2.87633	4.37057	4.8717	3.67259	4.97359
	3-deoxy-d-manno-octulosonic-acid transferase (kdtA) {Helicobacter pylori 26695}	HP0957		21.4493	14.1343	23.9198	18.4226	28.394	14.9076
	hypothetical protein {Helicobacter pylori 26695}	HP0958		65.0744	17.887	66.389	10.6792	62.4695	16.8944
	conserved hypothetical protein {Helicobacter pylori 26695}	HP0959		10.543	2.87633	13.134	8.7434	11.6903	1
	glycyl-tRNA synthetase, alpha subunit (glyQ) [6.1.1.14] {Helicobacter pylori 26695}	HP0960		25.5391	14.1343	30.661	12.6151	26.3896	16.8944
	glycerol-3-phosphate dehydrogenase, NAD(P)+ dependent {Helicobacter pylori 26695}	HP0961		12.5879	1	12.4599	1	15.0311	1
	hypothetical protein {Helicobacter pylori 26695}	HP0963		3.72657	1	3.69645	1	3.67259	1
	conserved hypothetical protein {Helicobacter pylori 26695}	HP0966		22.1309	1	19.8752	1	24.3851	1
	virulence associated protein D (vapD) {Helicobacter pylori 26695}	HP0967		13.2696	4.75266	13.8081	2.93585	13.0266	4.97359
	cation efflux system protein (czcA) {Helicobacter pylori 26695}	HP0969		30.9923	1	29.9869	1	30.3985	1
	nickel-cobalt-cadmium resistance protein (nccB) {Helicobacter pylori 26695}	HP0970		24.8575	1	22.5716	1	22.3807	1
	hypothetical protein {Helicobacter pylori 26695}	HP0971		13.2696	1	13.8081	1	13.0266	1
	glycyl-tRNA synthetase, beta subunit (glyS) [6.1.1.14] {Helicobacter pylori 26695}	HP0972		85.5237	98.5691	75.8265	107.472	91.8679	102.327
	hypothetical protein {Helicobacter pylori 26695}	HP0973		67.1193	16.0106	64.3666	2.93585	70.4873	1
	phosphoglycerate mutase (pgm) {Helicobacter pylori 26695}	HP0974		74.6174	19.7633	75.1524	1	87.8591	1
	Glu-tRNA(Gln) amidotransferase, subunit C (gatC) {Helicobacter pylori 26695}	HP0975		5.08986	1	6.3929	1	3.00444	1
	adenosylmethionine-8-amino-7-oxononanoate aminotransferase (bioA) {Helicobacter pylori 26695}	HP0976		22.8126	1	28.6386	1	28.394	1
	conserved hypothetical secreted protein {Helicobacter pylori 26695}	HP0977		57.5763	16.0106	63.0184	10.6792	73.1598	8.94719
	cell division protein (ftsA) protein {Helicobacter pylori 26695}	HP0978		103.246	167.993	123.689	177.162	117.258	199.68
	cell divison protein (ftsZ) {Helicobacter pylori 26695}	HP0979		81.4338	40.4029	83.9159	53.2679	85.1865	48.6831
	conserved hypothetical secreted protein {Helicobacter pylori 26695}	HP0980		1	1	1	1	1	1
	conserved hypothetical integral membrane protein {Helicobacter pylori 26695}	HP0983		30.3106	8.50532	25.2681	8.7434	30.3985	2.9868
	hypothetical protein {Helicobacter pylori 26695}	HP0994		32.3556	4.75266	31.3351	1	41.0888	1
	PARA protein {Helicobacter pylori 26695}	HP1000		7.13478	1	5.04468	12.6151	5.67703	4.97359
	hypothetical protein {Helicobacter pylori 26695}	HP1001		12.5879	2.87633	8.41524	2.93585	6.34517	2.9868
	lipoprotein, putative {Helicobacter pylori 26695}	HP1002		56.8947	2.87633	60.9961	1	59.1288	1
	hypothetical protein {Helicobacter pylori 26695}	HP1005		2.36329	1	1.67411	1	1	1
	polyphosphate kinase (ppk) {Helicobacter pylori 26695}	HP1010		63.0295	152.983	60.9961	124.894	68.4828	151.997
	dihydroorotate dehydrogenase (pyrD) {Helicobacter pylori 26695}	HP1011		42.5802	4.75266	40.7727	2.93585	43.7614	1
	protease (pqqE) {Helicobacter pylori 26695}	HP1012		116.879	79.8058	112.229	35.8453	125.275	36.7624
	dihydrodipicolinate synthetase (dapA) {Helicobacter pylori 26695}	HP1013		59.6213	14.1343	50.2103	1	63.8058	2.9868
	7-alpha-hydroxysteroid dehydrogenase (hdhA) {Helicobacter pylori 26695}	HP1014		52.8048	59.1662	56.2773	18.4226	50.4429	4.97359
	hypothetical protein {Helicobacter pylori 26695}	HP1015		1.68164	1	1.67411	1	2.33629	1
	phosphatidylglycerophosphate synthase (pgsA) {Helicobacter pylori 26695}	HP1016		2.36329	2.87633	3.02234	1	4.34073	1
	amino acid permease (rocE) {Helicobacter pylori 26695}	HP1017		5.08986	1	3.69645	1	3.00444	2.9868
	serine protease (htrA) {Helicobacter pylori 26695}	HP1019		139.373	156.735	139.193	169.419	137.302	193.719
	conserved hypothetical protein {Helicobacter pylori 26695}	HP1020		28.2657	2.87633	31.3351	4.8717	25.7214	4.97359
	response regulator {Helicobacter pylori 26695}	HP1021		36.4454	17.887	40.7727	26.166	42.4251	22.8548
	hypothetical protein {Helicobacter pylori 26695}	HP1022		2.36329	1	6.3929	1	4.34073	6.96039
	hypothetical protein {Helicobacter pylori 26695}	HP1023		11.2246	1	14.4823	2.93585	11.0222	1
	co-chaperone-curved DNA binding protein A (CbpA) {Helicobacter pylori 26695}	HP1024		42.5802	10.3816	49.5361	1	47.1021	2.9868
	putative heat shock protein (hspR) {Helicobacter pylori 26695}	HP1025		9.17971	10.3816	8.41524	4.8717	9.01776	6.96039
	conserved hypothetical helicase-like protein {Helicobacter pylori 26695}	HP1026		14.6329	12.258	15.1564	20.3585	15.0311	24.8416
	ferric uptake regulation protein (fur) {Helicobacter pylori 26695}	HP1027		33.7188	66.6715	36.0539	57.1396	37.0799	70.5379
	hypothetical protein {Helicobacter pylori 26695}	HP1028		7.81643	1	9.76347	1	8.34961	1
	hypothetical protein {Helicobacter pylori 26695}	HP1029		35.7638	8.50532	38.0762	6.80755	35.7436	2.9868
	fliY protein (fliY) {Helicobacter pylori 26695}	HP1030		25.5391	21.6396	25.2681	16.4868	25.0533	12.9208
	flagellar motor switch protein (fliM) {Helicobacter pylori 26695}	HP1031		18.7227	12.258	16.5046	12.6151	18.3718	6.96039
	alternative transcription initiation factor, sigma-F (fliA) {Helicobacter pylori 26695}	HP1032		15.9961	2.87633	25.2681	4.8717	25.0533	4.97359
	ATP-binding protein (ylxH) {Helicobacter pylori 26695}	HP1034		11.2246	12.258	13.134	14.5509	19.04	22.8548
	flagellar biosynthesis protein (flhF) {Helicobacter pylori 26695}	HP1035		41.2169	57.2899	41.4468	64.883	37.7481	64.5775
	7, 8-dihydro-6-hydroxymethylpterin-pyrophosphokinase (folK) {Helicobacter pylori 26695}	HP1036		11.9063	23.516	12.4599	14.5509	15.0311	18.8812
	conserved hypothetical protein {Helicobacter pylori 26695}	HP1037		86.2053	72.3005	114.251	64.883	115.253	40.7359
	3-dehydroquinase type II (aroQ) {Helicobacter pylori 26695}	HP1038		95.7483	53.5372	73.1301	41.6528	72.4917	34.7756
	membrane protein, putative {Helicobacter pylori 26695}	HP1039		3.72657	1	5.71879	1	6.34517	1
	ribosomal protein S15 (rpsO) {Helicobacter pylori 26695}	HP1040		13.2696	8.50532	8.41524	8.7434	8.34961	12.9208
	flagellar biosynthesis protein (flhA) {Helicobacter pylori 26695}	HP1041		22.8126	10.3816	25.9422	8.7434	29.0622	4.97359
	hypothetical protein {Helicobacter pylori 26695}	HP1042		44.6251	32.8976	45.4915	20.3585	49.7747	20.868
	response regulator {Helicobacter pylori 26695}	HP1043		65.0744	21.6396	58.2996	39.717	63.1376	34.7756
	conserved hypothetical integral membrane protein {Helicobacter pylori 26695}	HP1044		16.6778	1	17.1787	1	17.0355	1
	acetyl-CoA synthetase (acoE) {Helicobacter pylori 26695}	HP1045		165.958	106.074	149.979	33.9094	175.386	24.8416
	conserved hypothetical protein {Helicobacter pylori 26695}	HP1046		8.49807	10.3816	11.1117	12.6151	11.0222	8.94719
	ribosome-binding factor A (rbfA) {Helicobacter pylori 26695}	HP1047		5.08986	4.75266	17.1787	8.7434	10.3541	2.9868
	translation initiation factor IF-2 (infB) {Helicobacter pylori 26695}	HP1048		191.178	186.757	217.39	221.687	204.117	223.521
	conserved hypothetical protein {Helicobacter pylori 26695}	HP1049		3.04493	1	2.34823	1	2.33629	1
	homoserine kinase (thrB) [2.7.1.39] {Helicobacter pylori 26695}	HP1050		24.1758	42.2792	25.9422	68.7547	27.0577	68.5511
	hypothetical protein {Helicobacter pylori 26695}	HP1051		1.68164	1	1.67411	1	1	1
	UDP-3-0-acyl N-acetylglcosamine deacetylase (envA) [3.5.1.-] {Helicobacter pylori 26695}	HP1052		11.2246	4.75266	9.76347	8.7434	8.34961	2.9868
	hypothetical protein {Helicobacter pylori 26695}	HP1053		15.3145	1	21.8975	1	19.04	1
	hypothetical protein {Helicobacter pylori 26695}	HP1054		18.0411	2.87633	19.8752	4.8717	19.7081	1
	hypothetical protein {Helicobacter pylori 26695}	HP1055		22.8126	1	24.594	1	24.3851	1
	hypothetical protein {Helicobacter pylori 26695}	HP1056		13.2696	1	15.1564	2.93585	13.6948	1
	hypothetical protein {Helicobacter pylori 26695}	HP1057		9.86135	2.87633	8.41524	1	8.34961	1
	3-methyl-2-oxobutanoate hydroxymethyltransferase (panB) [2.1.2.11] {Helicobacter pylori 26695}	HP1058		34.4005	2.87633	34.0315	6.80755	33.7392	1
	Holliday junction DNA helicase (ruvB) {Helicobacter pylori 26695}	HP1059		31.6739	23.516	30.661	31.9736	27.7259	26.8284
	hypothetical protein {Helicobacter pylori 26695}	HP1060		15.9961	1	7.74113	1	2.33629	1
	conserved hypothetical integral membrane protein {Helicobacter pylori 26695}	HP1061		7.13478	1	6.3929	1	7.01332	1
	S-adenosylmethionine:tRNA ribosyltransferase-isomerase (queA) {Helicobacter pylori 26695}	HP1062		30.9923	4.75266	27.9645	1	27.7259	1
	glucose-inhibited division protein (gidB) {Helicobacter pylori 26695}	HP1063		13.9512	1	13.134	1	17.0355	1
	hypothetical protein {Helicobacter pylori 26695}	HP1064		7.13478	1	7.74113	2.93585	9.01776	1
	hypothetical protein {Helicobacter pylori 26695}	HP1065		11.9063	1	14.4823	2.93585	10.3541	1
	conserved hypothetical protein {Helicobacter pylori 26695}	HP1066		1.68164	1	1.67411	1	1.66815	1
	chemotaxis protein (cheY) {Helicobacter pylori 26695}	HP1067		64.3928	25.3923	67.7372	8.7434	70.4873	8.94719
	ribosomal protein L11 methyltransferase (prmA) {Helicobacter pylori 26695}	HP1068		11.2246	21.6396	13.134	22.2943	23.0488	24.8416
	cell division protein (ftsH) {Helicobacter pylori 26695}	HP1069		148.916	233.665	148.631	225.558	165.364	223.521
	copper-transporting ATPase, P-type (copA) {Helicobacter pylori 26695}	HP1072		37.8087	47.9082	47.5138	57.1396	45.7658	56.6303
	copper ion binding protein (copP) {Helicobacter pylori 26695}	HP1073		45.3068	49.7846	42.795	28.1019	34.4073	16.8944
	hypothetical protein {Helicobacter pylori 26695}	HP1074		5.08986	4.75266	5.71879	8.7434	4.34073	6.96039
	conserved hypothetical protein {Helicobacter pylori 26695}	HP1075		9.17971	1	14.4823	1	15.6992	4.97359
	nickel transport protein (nixA) {Helicobacter pylori 26695}	HP1077		19.4043	32.8976	15.1564	18.4226	19.04	20.868
	hypothetical protein {Helicobacter pylori 26695}	HP1079		63.0295	14.1343	70.4336	2.93585	66.4784	4.97359
	conserved hypothetical integral membrane protein {Helicobacter pylori 26695}	HP1080		2.36329	1	2.34823	1	1	1
	lipoprotein, putative {Helicobacter pylori 26695}	HP1081		3.72657	1	1	1	2.33629	1
	multidrug resistance protein (msbA) {Helicobacter pylori 26695}	HP1082		24.1758	4.75266	25.2681	2.93585	24.3851	1
	hypothetical protein {Helicobacter pylori 26695}	HP1083		48.0333	1	46.1656	1	35.0755	1
	aspartate transcarbamoylase (pyrB) {Helicobacter pylori 26695}	HP1084		36.4454	2.87633	37.4021	1	34.4073	1
	hypothetical protein {Helicobacter pylori 26695}	HP1085		3.04493	1	3.02234	1	2.33629	1
	hemolysin (tly) {Helicobacter pylori 26695}	HP1086		3.04493	1	3.69645	4.8717	5.00888	1
	riboflavin biosynthesis regulatory protein (ribC) {Helicobacter pylori 26695}	HP1087		10.543	6.62899	8.41524	2.93585	7.68147	1
	transketolase A (tktA) [2.2.1.1] {Helicobacter pylori 26695}	HP1088		59.6213	31.0213	69.0854	18.4226	57.7925	12.9208
	hypothetical protein {Helicobacter pylori 26695}	HP1089		62.3478	68.5479	73.1301	76.4981	81.8457	90.4059
	cell division protein (ftsK) {Helicobacter pylori 26695}	HP1090		48.0333	1	42.795	2.93585	47.7703	4.97359
	alpha-ketoglutarate permease (kgtP) {Helicobacter pylori 26695}	HP1091		9.17971	17.887	12.4599	8.7434	12.3585	4.97359
	flagellar basal-body rod protein (flgG) {Helicobacter pylori 26695}	HP1092		1.68164	1	1.67411	1	1.66815	1
	conserved hypothetical secreted protein {Helicobacter pylori 26695}	HP1098		58.258	16.0106	63.6925	2.93585	71.8235	1
	2-keto-3-deoxy-6-phosphogluconate aldolase (eda) [ ] {Helicobacter pylori 26695}	HP1099		26.2208	8.50532	26.6163	2.93585	26.3896	2.9868
	6-phosphogluconate dehydratase {Helicobacter pylori 26695}	HP1100		123.696	42.2792	122.34	14.5509	137.97	2.9868
	glucose-6-phosphate dehydrogenase (g6pD) {Helicobacter pylori 26695}	HP1101		56.213	31.0213	69.0854	22.2943	81.1776	30.802
	6-phosphogluconolactonase (pgl) [3.1.1.31] {Helicobacter pylori 26695}	HP1102		30.3106	14.1343	35.3798	16.4868	30.3985	14.9076
	glucokinase (glk) {Helicobacter pylori 26695}	HP1103		45.9884	40.4029	46.8397	28.1019	47.7703	34.7756
	cinnamyl-alcohol dehydrogenase ELI3-2 (cad) {Helicobacter pylori 26695}	HP1104		113.471	74.1768	119.644	31.9736	144.652	14.9076
	LPS biosynthesis protein {Helicobacter pylori 26695}	HP1105		28.9473	40.4029	36.728	41.6528	38.4162	44.7095
	hypothetical protein {Helicobacter pylori 26695}	HP1106		2.36329	1	2.34823	1	3.67259	1
	outer membrane protein (omp23) {Helicobacter pylori 26695}	HP1107		30.9923	2.87633	29.3127	1	27.7259	1
	pyruvate ferredoxin oxidoreductase, gamma subunit {Helicobacter pylori 26695}	HP1108		72.5725	44.1556	73.8042	55.2038	83.182	42.7227
	pyruvate ferredoxin oxidoreductase, delta subunit {Helicobacter pylori 26695}	HP1109		105.291	16.0106	75.8265	6.80755	85.8546	8.94719
	pyruvate ferredoxin oxidoreductase, alpha subunit {Helicobacter pylori 26695}	HP1110		104.61	152.983	110.88	101.664	141.979	64.5775
	pyruvate ferredoxin oxidoreductase, beta subunit {Helicobacter pylori 26695}	HP1111		76.6623	42.2792	82.5677	24.2302	83.8502	18.8812
	adenylosuccinate lyase (purB) {Helicobacter pylori 26695}	HP1112		27.5841	10.3816	23.2457	8.7434	31.7347	14.9076
	outer membrane protein (omp24) {Helicobacter pylori 26695}	HP1113		11.9063	2.87633	9.76347	1	11.6903	1
	excinuclease ABC subunit B (uvrB) {Helicobacter pylori 26695}	HP1114		28.9473	1	38.0762	1	33.071	2.9868
	conserved hypothetical secreted protein {Helicobacter pylori 26695}	HP1117		59.6213	29.1449	82.5677	33.9094	71.8235	24.8416
	gamma-glutamyltranspeptidase (ggt) [2.3.2.2] {Helicobacter pylori 26695}	HP1118		161.868	64.7952	162.113	30.0377	156.01	18.8812
	cytosine specific DNA methyltransferase (BSP6IM) {Helicobacter pylori 26695}	HP1121		1.68164	1	2.34823	2.93585	3.00444	1
	peptidyl-prolyl cis-trans isomerase, FKBP-type rotamase (slyD) {Helicobacter pylori 26695}	HP1123		41.2169	27.2686	46.8397	16.4868	49.7747	18.8812
	hypothetical protein {Helicobacter pylori 26695}	HP1124		41.2169	77.9295	42.1209	105.536	45.0977	110.274
	peptidoglycan associated lipoprotein precursor (omp18) {Helicobacter pylori 26695}	HP1125		43.2618	61.0425	38.7503	62.9472	38.4162	64.5775
	colicin tolerance-like protein (tolB) {Helicobacter pylori 26695}	HP1126		66.4377	4.75266	60.3219	1	76.5006	1
	hypothetical protein {Helicobacter pylori 26695}	HP1127		13.2696	10.3816	12.4599	12.6151	15.0311	12.9208
	hypothetical protein {Helicobacter pylori 26695}	HP1128		3.72657	10.3816	9.08936	10.6792	6.34517	8.94719
	biopolymer transport protein (exbD) {Helicobacter pylori 26695}	HP1129		5.08986	2.87633	3.69645	2.93585	3.67259	2.9868
	biopolymer transport protein (exbB) {Helicobacter pylori 26695}	HP1130		19.4043	6.62899	20.5493	8.7434	25.0533	8.94719
	ATP synthase F1, subunit epsilon (atpC) {Helicobacter pylori 26695}	HP1131		24.1758	10.3816	25.9422	10.6792	27.0577	4.97359
	ATP synthase F1, subunit beta (atpD) {Helicobacter pylori 26695}	HP1132		285.927	188.633	247.725	165.547	267.591	151.997
	ATP synthase F1, subunit gamma (atpG) {Helicobacter pylori 26695}	HP1133		94.385	40.4029	94.7017	39.717	103.226	18.8812
	ATP synthase F1, subunit alpha (atpA) {Helicobacter pylori 26695}	HP1134		199.358	160.488	176.944	124.894	180.063	122.195
	ATP synthase F1, subunit delta (atpH) {Helicobacter pylori 26695}	HP1135		56.8947	47.9082	60.3219	41.6528	53.7836	22.8548
	ATP synthase F0, subunit b (atpF) {Helicobacter pylori 26695}	HP1136		27.5841	10.3816	29.3127	14.5509	36.4118	6.96039
	ATP synthase F0, subunit b' (atpF') {Helicobacter pylori 26695}	HP1137		6.45314	1	6.3929	1	5.67703	1
	plasmid replication-partition related protein {Helicobacter pylori 26695}	HP1138		48.0333	49.7846	47.5138	66.8189	62.4695	68.5511
	SpoOJ regulator (soj) {Helicobacter pylori 26695}	HP1139		54.1681	47.9082	49.5361	61.0113	53.7836	52.6567
	biotin operon repressor-biotin acetyl coenzyme A carboxylase synthetase (birA) {Helicobacter pylori 26695}	HP1140		11.2246	6.62899	10.4376	6.80755	11.6903	8.94719
	methionyl-tRNA formyltransferase (fmt) [2.1.2.9] {Helicobacter pylori 26695}	HP1141		26.2208	8.50532	25.9422	10.6792	29.0622	8.94719
	hypothetical protein {Helicobacter pylori 26695}	HP1142		43.2618	8.50532	47.5138	14.5509	54.4517	10.934
	hypothetical protein {Helicobacter pylori 26695}	HP1143		28.9473	6.62899	32.0092	2.93585	31.7347	1
	ribosomal protein L19 (rpl1S) {Helicobacter pylori 26695}	HP1147		24.8575	49.7846	21.2234	53.2679	21.7125	58.6171
	tRNA (guanine-N1)-methyltransferase (trmD) [2.1.1.31] {Helicobacter pylori 26695}	HP1148		7.13478	1	5.71879	1	9.01776	1
	conserved hypothetical protein {Helicobacter pylori 26695}	HP1149		10.543	1	11.7858	2.93585	13.0266	1
	hypothetical protein {Helicobacter pylori 26695}	HP1150		25.5391	2.87633	21.2234	1	24.3851	1
	ribosomal protein S16 (rpsP) {Helicobacter pylori 26695}	HP1151		14.6329	19.7633	15.8305	12.6151	11.6903	22.8548
	signal recognition particle protein (ffh) {Helicobacter pylori 26695}	HP1152		91.6585	16.0106	92.0053	12.6151	99.8857	6.96039
	valyl-tRNA synthetase (valS) [6.1.1.9] {Helicobacter pylori 26695}	HP1153		110.063	72.3005	118.296	70.6906	120.598	68.5511
	transferase, peptidoglycan synthesis (murG) {Helicobacter pylori 26695}	HP1155		13.2696	1	19.8752	1	16.3674	1
	outer membrane protein (omp25) {Helicobacter pylori 26695}	HP1156		49.3966	4.75266	44.8173	4.8717	47.7703	1
	outer membrane protein (omp26) {Helicobacter pylori 26695}	HP1157		23.4942	1	23.2457	1	27.0577	1
	pyrroline-5-carboxylate reductase (proC) [1.5.1.2] {Helicobacter pylori 26695}	HP1158		16.6778	1	15.8305	1	14.3629	1
	cell filamentation protein (fic) {Helicobacter pylori 26695}	HP1159		9.17971	1	11.1117	2.93585	9.01776	1
	flavodoxin (fldA) {Helicobacter pylori 26695}	HP1161		145.508	226.16	132.452	90.049	139.975	64.5775
	conserved hypothetical integral membrane protein {Helicobacter pylori 26695}	HP1162		5.7715	8.50532	9.08936	4.8717	6.34517	6.96039
	thioredoxin reductase (trxB) {Helicobacter pylori 26695}	HP1164		95.7483	17.887	93.3535	4.8717	113.249	4.97359
	glucose-6-phosphate isomerase (pgi) {Helicobacter pylori 26695}	HP1166		57.5763	8.50532	55.6032	2.93585	51.7791	1
	hypothetical protein {Helicobacter pylori 26695}	HP1167		1	1	2.34823	1	1	1
	carbon starvation protein (cstA) {Helicobacter pylori 26695}	HP1168		26.9024	12.258	26.6163	1	29.7303	1
	glutamine ABC transporter, permease protein (glnP) {Helicobacter pylori 26695}	HP1169		4.40821	1	3.69645	1	2.33629	1
	glutamine ABC transporter, permease protein (glnP) {Helicobacter pylori 26695}	HP1170		3.04493	1	3.69645	2.93585	3.00444	1
	glutamine ABC transporter, ATP-binding protein (glnQ) {Helicobacter pylori 26695}	HP1171		19.4043	31.0213	21.8975	39.717	19.04	36.7624
	glutamine ABC transporter, periplasmic glutamine-binding protein (glnH) {Helicobacter pylori 26695}	HP1172		90.2952	32.8976	81.2195	10.6792	87.1909	4.97359
	hypothetical protein {Helicobacter pylori 26695}	HP1173		59.6213	29.1449	50.2103	24.2302	55.788	6.96039
	glucose-galactose transporter (gluP) {Helicobacter pylori 26695}	HP1174		7.81643	12.258	7.74113	12.6151	8.34961	10.934
	conserved hypothetical integral membrane protein {Helicobacter pylori 26695}	HP1175		9.17971	2.87633	8.41524	1	8.34961	2.9868
	outer membrane protein (omp27) {Helicobacter pylori 26695}	HP1177		283.882	151.106	247.725	88.1132	284.962	60.6039
	purine-nucleoside phosphorylase (deoD) [2.4.2.1] {Helicobacter pylori 26695}	HP1178		37.8087	6.62899	36.0539	2.93585	40.4207	2.9868
	phosphopentomutase (deoB) {Helicobacter pylori 26695}	HP1179		24.1758	17.887	34.0315	18.4226	31.0666	16.8944
	pyrimidine nucleoside transport protein (nupC) {Helicobacter pylori 26695}	HP1180		11.2246	16.0106	10.4376	16.4868	10.3541	8.94719
	multidrug-efflux transporter {Helicobacter pylori 26695}	HP1181		13.2696	8.50532	12.4599	6.80755	11.0222	6.96039
	conserved hypothetical protein {Helicobacter pylori 26695}	HP1182		49.3966	85.4348	62.3443	80.3698	63.8058	92.3927
	conserved hypothetical integral membrane protein {Helicobacter pylori 26695}	HP1184		1	1	1	1	1.66815	1
	conserved hypothetical integral membrane protein {Helicobacter pylori 26695}	HP1185		2.36329	1	1.67411	1	1.66815	1
	carbonic anhydrase {Helicobacter pylori 26695}	HP1186		85.5237	44.1556	104.139	33.9094	98.5494	6.96039
	hypothetical protein {Helicobacter pylori 26695}	HP1188		1	29.1449	9.08936	26.166	6.34517	30.802
	aspartate-semialdehyde dehydrogenase (asd) {Helicobacter pylori 26695}	HP1189		51.4416	68.5479	46.8397	64.883	45.0977	78.4851
	histidyl-tRNA synthetase (hisS) [6.1.1.21] {Helicobacter pylori 26695}	HP1190		73.2541	27.2686	82.5677	18.4226	96.545	22.8548
	ADP-heptose-lps heptosyltransferase II (rfaF) {Helicobacter pylori 26695}	HP1191		14.6329	1	13.134	6.80755	11.6903	1
	aldo-keto reductase, putative {Helicobacter pylori 26695}	HP1193		55.5314	17.887	52.9067	20.3585	65.8102	10.934
	translation elongation factor EF-G (fusA) {Helicobacter pylori 26695}	HP1195		378.63	211.149	347.494	130.702	355.786	102.327
	ribosomal protein S7 (rpsG) {Helicobacter pylori 26695}	HP1196		42.5802	46.0319	44.1432	59.0755	38.4162	58.6171
	ribosomal protein S12 (rpsL) {Helicobacter pylori 26695}	HP1197		30.9923	152.983	39.4244	140.381	39.7525	175.838
	DNA-directed RNA polymerase, beta and beta' subunit (rpoBC) {Helicobacter pylori 26695}	HP1198		738.537	667.097	707.47	728.879	750.661	718.234
	ribosomal protein L7-L12 (rplL) {Helicobacter pylori 26695}	HP1199		98.4749	175.499	102.791	121.023	77.1687	76.4983
	ribosomal protein L10 (rplJ) {Helicobacter pylori 26695}	HP1200		84.842	76.0532	80.5453	84.2415	73.828	78.4851
	ribosomal protein L1 (rplA) {Helicobacter pylori 26695}	HP1201		114.834	117.332	112.903	138.445	124.607	153.983
	ribosomal protein L11 (rplK) {Helicobacter pylori 26695}	HP1202		73.2541	23.516	71.1078	16.4868	80.5095	6.96039
	HP1203 transcription termination factor NusG (nusG) {Helicobacter pylori 26695}	HP1203		60.3029	8.50532	57.6255	6.80755	57.7925	10.934
	ribosomal protein L33 (rpmG) {Helicobacter pylori 26695}	HP1204		9.86135	8.50532	13.134	8.7434	11.0222	6.96039
	translation elongation factor EF-Tu (tufB) {Helicobacter pylori 26695}	HP1205		790.342	1064.88	793.083	895.362	849.546	879.164
	multidrug resistance protein (hetA) {Helicobacter pylori 26695}	HP1206		19.4043	14.1343	27.9645	12.6151	15.0311	16.8944
	hypothetical protein {Helicobacter pylori 26695}	HP1207		22.8126	4.75266	21.2234	6.80755	25.0533	2.9868
	ulcer associated adenine specific DNA methyltransferase {Helicobacter pylori 26695}	HP1208		23.4942	19.7633	24.594	14.5509	24.3851	12.9208
	serine acetyltransferase (cysE) {Helicobacter pylori 26695}	HP1210		12.5879	6.62899	11.7858	2.93585	14.3629	2.9868
	ATP synthase F0, subunit c (atpE) {Helicobacter pylori 26695}	HP1212		7.13478	276.82	13.134	64.883	8.34961	48.6831
	polynucleotide phosphorylase (pnp) {Helicobacter pylori 26695}	HP1213		90.2952	42.2792	92.0053	22.2943	102.558	8.94719
	conserved hypothetical protein {Helicobacter pylori 26695}	HP1214		8.49807	1	7.74113	1	7.68147	2.9868
	hypothetical protein {Helicobacter pylori 26695}	HP1215		2.36329	1	2.34823	1	2.33629	1
	conserved hypothetical secreted protein {Helicobacter pylori 26695}	HP1216		15.3145	4.75266	16.5046	1	13.0266	2.9868
	glycinamide ribonucleotide synthetase (purD) {Helicobacter pylori 26695}	HP1218		61.6662	27.2686	60.9961	22.2943	60.4651	22.8548
	ABC transporter, ATP-binding protein (yhcG) {Helicobacter pylori 26695}	HP1220		17.3594	29.1449	17.8528	37.7811	16.3674	36.7624
	undecaprenyl diphosphate synthase [2.5.1.31] {Helicobacter pylori 26695}	HP1221		11.2246	19.7633	7.06702	18.4226	13.0266	22.8548
	D-lactate dehydrogenase (dld) {Helicobacter pylori 26695}	HP1222		86.2053	14.1343	88.6347	16.4868	103.226	6.96039
	hypothetical protein {Helicobacter pylori 26695}	HP1223		34.4005	6.62899	29.3127	4.8717	31.7347	2.9868
	uroporphyrinogen III cosynthase (hemD) {Helicobacter pylori 26695}	HP1224		11.9063	1	11.1117	4.8717	11.6903	4.97359
	oxygen-independent coproporphyrinogen III oxidase, putative {Helicobacter pylori 26695}	HP1226		11.2246	1	10.4376	2.93585	13.0266	1
	cytochrome c553 {Helicobacter pylori 26695}	HP1227		60.9845	23.516	55.6032	8.7434	61.8013	2.9868
	invasion protein (invA) {Helicobacter pylori 26695}	HP1228		16.6778	25.3923	15.8305	30.0377	17.0355	26.8284
	aspartokinase (lysC) {Helicobacter pylori 26695}	HP1229		60.3029	29.1449	60.9961	35.8453	62.4695	16.8944
	hypothetical protein {Helicobacter pylori 26695}	HP1230		11.9063	2.87633	14.4823	1	6.34517	1
	DNA polymerase III delta prime subunit (holB) {Helicobacter pylori 26695}	HP1231		4.40821	2.87633	6.3929	4.8717	5.00888	2.9868
	dihydropteroate synthase (folP) {Helicobacter pylori 26695}	HP1232		10.543	1	15.8305	1	17.7037	1
	hypothetical protein {Helicobacter pylori 26695}	HP1236		56.213	23.516	51.5585	10.6792	48.4384	6.96039
	carbamoyl-phosphate synthetase (pyrAa) {Helicobacter pylori 26695}	HP1237		40.5353	72.3005	50.8844	90.049	52.4473	94.3795
	aliphatic amidase (aimE) {Helicobacter pylori 26695}	HP1238		43.9435	1	45.4915	1	51.7791	1
	conserved hypothetical protein {Helicobacter pylori 26695}	HP1240		13.9512	6.62899	13.134	1	16.3674	4.97359
	alanyl-tRNA synthetase (alaS) [6.1.1.7] {Helicobacter pylori 26695}	HP1241		187.088	113.58	191.774	122.958	246.21	102.327
	conserved hypothetical protein {Helicobacter pylori 26695}	HP1242		60.3029	8.50532	48.1879	4.8717	37.7481	1
	outer membrane protein (omp28) {Helicobacter pylori 26695}	HP1243		189.815	137.972	168.854	91.9849	187.413	68.5511
	ribosomal protein S18 (rpsR) {Helicobacter pylori 26695}	HP1244		28.2657	47.9082	32.6833	45.5245	26.3896	56.6303
	single-strand DNA-binding protein (ssb) {Helicobacter pylori 26695}	HP1245		37.8087	16.0106	39.4244	28.1019	38.4162	10.934
	ribosomal protein S6 (rpsF) {Helicobacter pylori 26695}	HP1246		80.0705	64.7952	66.389	43.5887	67.8147	36.7624
	hypothetical protein {Helicobacter pylori 26695}	HP1247		7.13478	1	9.76347	2.93585	8.34961	2.9868
	virulence associated protein homolog (vacB) {Helicobacter pylori 26695}	HP1248		32.3556	1	36.0539	1	44.4295	1
	shikimate 5-dehydrogenase (aroE) {Helicobacter pylori 26695}	HP1249		22.1309	1	35.3798	1	30.3985	1
	hypothetical protein {Helicobacter pylori 26695}	HP1250		8.49807	1	8.41524	1	7.01332	1
	oligopeptide ABC transporter, permease protein (oppB) {Helicobacter pylori 26695}	HP1251		8.49807	2.87633	11.1117	2.93585	9.68591	2.9868
	oligopeptide ABC transporter, periplasmic oligopeptide-binding protein (oppA) {Helicobacter pylori 26695}	HP1252		42.5802	2.87633	36.0539	2.93585	33.071	4.97359
	tryptophanyl-tRNA synthetase (trpS) [6.1.1.2] {Helicobacter pylori 26695}	HP1253		45.9884	6.62899	43.4691	2.93585	47.1021	4.97359
	biotin synthesis protein (bioC) {Helicobacter pylori 26695}	HP1254		7.13478	4.75266	10.4376	6.80755	6.34517	6.96039
	protein translocation protein, low temperature (secG) {Helicobacter pylori 26695}	HP1255		35.7638	6.62899	17.8528	1	20.3763	1
	ribosome releasing factor (frr) {Helicobacter pylori 26695}	HP1256		69.1643	19.7633	63.0184	1	67.8147	1
	orotate phosphoribosyltransferase (pyrE) {Helicobacter pylori 26695}	HP1257		20.086	10.3816	23.9198	1	27.7259	4.97359
	conserved hypothetical mitochondrial protein 4 {Helicobacter pylori 26695}	HP1258		1.68164	1	2.34823	1	2.33629	1
	NADH-ubiquinone oxidoreductase, NQO7 subunit (NQO7) {Helicobacter pylori 26695}	HP1260		1.68164	14.1343	3.02234	14.5509	4.34073	8.94719
	NADH-ubiquinone oxidoreductase, NQO6 subunit (NQO6) {Helicobacter pylori 26695}	HP1261		24.1758	4.75266	25.9422	4.8717	25.7214	2.9868
	NADH-ubiquinone oxidoreductase, NQO5 subunit (NQO5) {Helicobacter pylori 26695}	HP1262		71.8908	31.0213	69.0854	24.2302	68.4828	28.8152
	NADH-ubiquinone oxidoreductase, NQO4 subunit (NQO4) {Helicobacter pylori 26695}	HP1263		99.8382	42.2792	79.8712	51.3321	89.8635	40.7359
	hypothetical protein {Helicobacter pylori 26695}	HP1264		16.6778	1	9.76347	1	11.0222	1
	hypothetical protein {Helicobacter pylori 26695}	HP1265		24.1758	8.50532	23.9198	2.93585	24.3851	1
	NADH-ubiquinone oxidoreductase, NQO3 subunit (NQO3) {Helicobacter pylori 26695}	HP1266		185.043	46.0319	189.078	53.2679	183.404	50.6699
	NADH-ubiquinone oxidoreductase, NQO8 subunit (NQO8) {Helicobacter pylori 26695}	HP1267		7.81643	14.1343	11.1117	10.6792	11.6903	12.9208
	NADH-ubiquinone oxidoreductase, NQO9 subunit (NQO9) {Helicobacter pylori 26695}	HP1268		43.2618	10.3816	50.2103	12.6151	46.434	10.934
	NADH-ubiquinone oxidoreductase, NQO10 subunit (NQO10) {Helicobacter pylori 26695}	HP1269		3.04493	16.0106	5.04468	14.5509	3.67259	10.934
	NADH-ubiquinone oxidoreductase, NQO11 subunit (NQO11) {Helicobacter pylori 26695}	HP1270		2.36329	1	2.34823	1	3.00444	1
	NADH-ubiquinone oxidoreductase, NQO12 subunit (NQO12) {Helicobacter pylori 26695}	HP1271		15.9961	27.2686	15.1564	26.166	18.3718	10.934
	NADH-ubiquinone oxidoreductase, NQO13 subunit (NQO13) {Helicobacter pylori 26695}	HP1272		9.86135	12.258	9.76347	18.4226	10.3541	20.868
	NADH-ubiquinone oxidoreductase, NQO14 subunit (NQO14) {Helicobacter pylori 26695}	HP1273		4.40821	10.3816	5.04468	8.7434	5.67703	6.96039
	paralysed flagella protein (pflA) {Helicobacter pylori 26695}	HP1274		41.8986	4.75266	40.0986	4.8717	39.0844	2.9868
	phosphomannomutase (algC) {Helicobacter pylori 26695}	HP1275		83.4788	124.838	92.6794	95.8566	85.1865	124.181
	hypothetical protein {Helicobacter pylori 26695}	HP1276		5.08986	1	4.37057	1	2.33629	1
	tryptophan synthase, alpha subunit (trpA) [4.2.1.20] {Helicobacter pylori 26695}	HP1277		29.629	4.75266	27.9645	2.93585	30.3985	4.97359
	tryptophan synthase, beta subunit (trpB) [4.2.1.20] {Helicobacter pylori 26695}	HP1278		29.629	2.87633	31.3351	1	37.0799	1
	anthranilate isomerase (trpC) {Helicobacter pylori 26695}	HP1279		32.3556	38.5266	42.1209	59.0755	37.7481	50.6699
	anthranilate synthase component II (trpD) {Helicobacter pylori 26695}	HP1281		1.68164	2.87633	10.4376	6.80755	7.01332	4.97359
	anthranilate synthase component I (trpE) {Helicobacter pylori 26695}	HP1282		22.1309	1	29.3127	1	31.7347	1
	hypothetical protein {Helicobacter pylori 26695}	HP1283		38.4903	81.6822	34.7057	51.3321	39.0844	60.6039
	conserved hypothetical protein {Helicobacter pylori 26695}	HP1284		14.6329	8.50532	8.41524	8.7434	11.0222	20.868
	conserved hypothetical protein {Helicobacter pylori 26695}	HP1285		33.7188	14.1343	41.4468	18.4226	44.4295	4.97359
	conserved hypothetical secreted protein {Helicobacter pylori 26695}	HP1286		133.239	89.1875	125.037	43.5887	115.921	44.7095
	transcriptional regulator (tenA) {Helicobacter pylori 26695}	HP1287		27.5841	10.3816	20.5493	8.7434	29.0622	6.96039
	hypothetical protein {Helicobacter pylori 26695}	HP1289		2.36329	4.75266	1.67411	1	3.00444	1
	thiamine pyrophosphokinase [2.7.6.2] {Helicobacter pylori 26695}	HP1291		4.40821	1	4.37057	1	6.34517	1
	ribosomal protein L17 (rplQ) {Helicobacter pylori 26695}	HP1292		5.7715	23.516	5.71879	24.2302	5.67703	32.7888
	DNA-directed RNA polymerase, alpha subunit (rpoA) {Helicobacter pylori 26695}	HP1293		129.149	115.456	131.104	134.574	130.62	126.168
	ribosomal protein S4 (rpsD) {Helicobacter pylori 26695}	HP1294		72.5725	143.601	80.5453	179.098	78.505	209.614
	ribosomal protein S11 (rpsK) {Helicobacter pylori 26695}	HP1295		19.4043	34.7739	17.1787	35.8453	23.0488	40.7359
	ribosomal protein S13 (rpsM) {Helicobacter pylori 26695}	HP1296		55.5314	57.2899	50.8844	45.5245	51.7791	48.6831
	ribosomal protein L36 (rpmJ) {Helicobacter pylori 26695}	HP1297		2.36329	6.62899	1.67411	10.6792	2.33629	6.96039
	translation initiation factor IF-1 (infA) {Helicobacter pylori 26695}	HP1298		8.49807	1	7.74113	1	5.00888	1
	methionine amino peptidase (map) [3.4.11.18] {Helicobacter pylori 26695}	HP1299		22.8126	2.87633	34.7057	1	37.7481	1
	preprotein translocase subunit (secY) {Helicobacter pylori 26695}	HP1300		50.7599	14.1343	30.661	10.6792	32.4029	4.97359
	ribosomal protein L15 (rplO) {Helicobacter pylori 26695}	HP1301		63.0295	38.5266	46.8397	43.5887	37.7481	30.802
	ribosomal protein S5 (rpsE) {Helicobacter pylori 26695}	HP1302		54.1681	171.746	56.2773	165.547	64.4739	157.957
	ribosomal protein L18 (rplR) {Helicobacter pylori 26695}	HP1303		32.3556	61.0425	42.1209	72.6264	42.4251	68.5511
	ribosomal protein L6 (rplF) {Helicobacter pylori 26695}	HP1304		64.3928	122.961	77.1748	107.472	73.1598	104.313
	ribosomal protein S8 (rpsH) {Helicobacter pylori 26695}	HP1305		51.4416	53.5372	46.8397	57.1396	47.7703	88.4191
	ribosomal protein S14 (rpsN) {Helicobacter pylori 26695}	HP1306		12.5879	12.258	13.134	10.6792	15.6992	10.934
	ribosomal protein L5 (rplE) {Helicobacter pylori 26695}	HP1307		60.3029	98.5691	50.2103	121.023	61.8013	128.155
	ribosomal protein L24 (rplX) {Helicobacter pylori 26695}	HP1308		33.0372	29.1449	38.7503	18.4226	31.7347	22.8548
	ribosomal protein L14 (rplN) {Helicobacter pylori 26695}	HP1309		31.6739	66.6715	33.3574	76.4981	39.7525	84.4455
	ribosomal protein S17 (rpsQ) {Helicobacter pylori 26695}	HP1310		17.3594	21.6396	35.3798	28.1019	18.3718	36.7624
	ribosomal protein L29 (rpmC) {Helicobacter pylori 26695}	HP1311		24.1758	14.1343	26.6163	6.80755	17.7037	8.94719
	ribosomal protein L16 (rplP) {Helicobacter pylori 26695}	HP1312		23.4942	87.3111	24.594	91.9849	19.7081	122.195
	ribosomal protein S3 (rpsC) {Helicobacter pylori 26695}	HP1313		54.1681	233.665	48.862	221.687	47.1021	326.835
	ribosomal protein L22 (rplV) {Helicobacter pylori 26695}	HP1314		33.7188	100.445	36.728	105.536	38.4162	120.208
	ribosomal protein S19 (rpsS) {Helicobacter pylori 26695}	HP1315		44.6251	38.5266	42.1209	41.6528	43.0932	44.7095
	ribosomal protein L2 (rplB) {Helicobacter pylori 26695}	HP1316		94.385	205.52	89.3088	212.008	98.5494	247.363
	ribosomal protein L23 (rplW) {Helicobacter pylori 26695}	HP1317		14.6329	55.4135	16.5046	64.883	15.0311	66.5643
	ribosomal protein L4 (rplD) {Helicobacter pylori 26695}	HP1318		75.299	61.0425	85.9382	53.2679	83.182	60.6039
	ribosomal protein L3 (rplC) {Helicobacter pylori 26695}	HP1319		53.4865	106.074	60.3219	134.574	63.8058	122.195
	ribosomal protein S10 (rpsJ) {Helicobacter pylori 26695}	HP1320		37.1271	57.2899	50.2103	57.1396	41.7569	62.5907
	conserved hypothetical ATP-binding protein {Helicobacter pylori 26695}	HP1321		8.49807	1	8.41524	1	9.68591	2.9868
	ribonuclease HII (rnhB) {Helicobacter pylori 26695}	HP1323		5.7715	1	7.74113	1	5.67703	1
	hypothetical protein {Helicobacter pylori 26695}	HP1324		11.9063	1	17.8528	1	11.6903	1
	fumarase (fumC) {Helicobacter pylori 26695}	HP1325		238.212	152.983	254.467	91.9849	256.9	56.6303
	hypothetical protein {Helicobacter pylori 26695}	HP1326		11.2246	1	7.06702	1	6.34517	1
	hypothetical protein {Helicobacter pylori 26695}	HP1327		4.40821	2.87633	4.37057	2.93585	5.67703	4.97359
	cation efflux system protein (czcA) {Helicobacter pylori 26695}	HP1328		5.08986	1	9.76347	1	7.01332	1
	cation efflux system protein (czcA) {Helicobacter pylori 26695}	HP1329		5.08986	1	5.71879	1	7.68147	1
	co-chaperone and heat shock protein (dnaJ) {Helicobacter pylori 26695}	HP1332		49.3966	16.0106	53.5808	16.4868	65.1421	18.8812
	hypothetical protein {Helicobacter pylori 26695}	HP1333		11.2246	1	11.1117	1	12.3585	4.97359
	hypothetical protein {Helicobacter pylori 26695}	HP1334		59.6213	81.6822	73.1301	72.6264	73.828	62.5907
	conserved hypothetical protein {Helicobacter pylori 26695}	HP1335		56.213	61.0425	60.3219	93.9207	57.1243	90.4059
	hypothetical protein {Helicobacter pylori 26695}	HP1336		1.68164	1	2.34823	1	1	1
	conserved hypothetical protein {Helicobacter pylori 26695}	HP1337		1.68164	1	5.04468	1	1.66815	1
	nickel responsive regulator NikR (nikR) {Helicobacter pylori 26695}	HP1338		39.172	10.3816	44.1432	6.80755	47.1021	1
	biopolymer transport protein (exbB) {Helicobacter pylori 26695}	HP1339		5.7715	4.75266	7.06702	2.93585	4.34073	2.9868
	biopolymer transport protein (exbD) {Helicobacter pylori 26695}	HP1340		25.5391	31.0213	21.2234	22.2943	22.3807	18.8812
	siderophore-mediated iron transport protein (tonB) {Helicobacter pylori 26695}	HP1341		38.4903	27.2686	47.5138	22.2943	47.7703	24.8416
	conserved hypothetical integral membrane protein {Helicobacter pylori 26695}	HP1343		1	1	1	1	1	1
	magnesium and cobalt transport protein (corA) {Helicobacter pylori 26695}	HP1344		14.6329	2.87633	13.8081	4.8717	16.3674	1
	phosphoglycerate kinase {Helicobacter pylori 26695}	HP1345		118.924	166.117	123.014	163.611	137.97	167.891
	glyceraldehyde-3-phosphate dehydrogenase (gap) {Helicobacter pylori 26695}	HP1346		58.258	4.75266	55.6032	1	51.7791	4.97359
	uracil-DNA glycosylase (ung) {Helicobacter pylori 26695}	HP1347		3.04493	1	5.04468	2.93585	6.34517	1
	1-acyl-glycerol-3-phosphate acyltransferase (plsC) {Helicobacter pylori 26695}	HP1348		26.2208	16.0106	22.5716	20.3585	27.0577	24.8416
	hypothetical protein {Helicobacter pylori 26695}	HP1349		24.1758	1	26.6163	1	25.0533	1
	protease {Helicobacter pylori 26695}	HP1350		210.946	92.9401	200.537	64.883	223.493	60.6039
	hypothetical protein {Helicobacter pylori 26695}	HP1351		21.4493	4.75266	20.5493	4.8717	21.7125	1
	adenine specific DNA methyltransferase (HINFIM) {Helicobacter pylori 26695}	HP1352		22.8126	16.0106	23.9198	20.3585	23.717	16.8944
	putative adenine specific DNA methyltransferase {Helicobacter pylori 26695}	HP1354		2.36329	4.75266	1.67411	1	1	2.9868
	nicotinate-nucleotide pyrophosphorylase (nadC) [2.4.2.19] {Helicobacter pylori 26695}	HP1355		61.6662	23.516	60.3219	8.7434	59.1288	4.97359
	quinolinate synthetase A (nadA) {Helicobacter pylori 26695}	HP1356		33.0372	42.2792	32.6833	33.9094	33.071	42.7227
	phosphatidylserine decarboxylase proenzyme (psd) [4.1.1.65] {Helicobacter pylori 26695}	HP1357		15.9961	6.62899	13.134	1	13.6948	1
	hypothetical protein {Helicobacter pylori 26695}	HP1358		20.7676	1	21.8975	2.93585	22.3807	1
	hypothetical protein {Helicobacter pylori 26695}	HP1359		15.3145	1	12.4599	1	15.6992	1
	4-hydroxybenzoate octaprenyltransferase (ubiA) {Helicobacter pylori 26695}	HP1360		3.72657	1	2.34823	1	3.67259	1
	competence locus E (comE3) {Helicobacter pylori 26695}	HP1361		1	1	1.67411	1	2.33629	1
	replicative DNA helicase (dnaB) {Helicobacter pylori 26695}	HP1362		73.9358	62.9189	76.5007	78.434	84.5183	66.5643
	conserved hypothetical integral membrane protein {Helicobacter pylori 26695}	HP1363		26.2208	1	25.2681	2.93585	28.394	1
	signal-transducing protein, histidine kinase {Helicobacter pylori 26695}	HP1364		18.7227	4.75266	11.1117	8.7434	12.3585	4.97359
	response regulator {Helicobacter pylori 26695}	HP1365		7.81643	4.75266	11.7858	6.80755	9.01776	4.97359
	type IIS restriction enzyme R protein (MBOIIR) {Helicobacter pylori 26695}	HP1366		27.5841	1	36.728	1	33.7392	1
	type IIS restriction enzyme M1 protein (mod) {Helicobacter pylori 26695}	HP1367		6.45314	10.3816	8.41524	8.7434	8.34961	6.96039
	type IIS restriction enzyme M2 protein (mod) {Helicobacter pylori 26695}	HP1368		22.8126	1	23.9198	1	28.394	1
	rod shape-determining protein (mreC) {Helicobacter pylori 26695}	HP1372		5.08986	1	7.74113	1	7.01332	1
	rod shape-determining protein (mreB) {Helicobacter pylori 26695}	HP1373		51.4416	85.4348	46.1656	105.536	47.1021	108.287
	ATP-dependent protease ATPase subunit (clpX) {Helicobacter pylori 26695}	HP1374		73.2541	119.209	71.7819	151.996	93.2042	157.957
	UDP-N-acetylglucosamine acyltransferase (lpxA) {Helicobacter pylori 26695}	HP1375		44.6251	46.0319	46.1656	45.5245	52.4473	36.7624
	(3R)-hydroxymyristoyl-(acyl carrier protein) dehydratase (fabZ) {Helicobacter pylori 26695}	HP1376		35.7638	23.516	53.5808	14.5509	88.5272	2.9868
	hypothetical protein {Helicobacter pylori 26695}	HP1377		12.5879	2.87633	13.134	1	10.3541	1
	competence lipoprotein (comL) {Helicobacter pylori 26695}	HP1378		43.2618	14.1343	38.7503	24.2302	41.0888	12.9208
	ATP-dependent protease (lon) {Helicobacter pylori 26695}	HP1379		153.006	192.386	159.417	212.008	161.355	253.323
	prephenate dehydrogenase (tyrA) {Helicobacter pylori 26695}	HP1380		13.2696	27.2686	15.8305	20.3585	13.0266	20.868
	hypothetical protein {Helicobacter pylori 26695}	HP1384		2.36329	1	3.02234	1	2.33629	1
	fructose-1,6-bisphosphatase {Helicobacter pylori 26695}	HP1385		64.3928	156.735	71.7819	150.06	77.8369	177.825
	D-ribulose-5-phosphate 3 epimerase (rpe) {Helicobacter pylori 26695}	HP1386		15.9961	1	17.1787	1	14.3629	1
	DNA polymerase III epsilon subunit (dnaQ) {Helicobacter pylori 26695}	HP1387		2.36329	1	1	1	2.33629	1
	hypothetical protein {Helicobacter pylori 26695}	HP1389		1.68164	1	3.02234	1	3.00444	1
	hypothetical protein {Helicobacter pylori 26695}	HP1390		1	1	1.67411	1	1	1
	fibronectin-fibrinogen-binding protein {Helicobacter pylori 26695}	HP1392		31.6739	4.75266	25.9422	2.93585	23.717	1
	DNA repair protein (recN) {Helicobacter pylori 26695}	HP1393		28.2657	17.887	29.3127	20.3585	27.7259	18.8812
	conserved hypothetical protein {Helicobacter pylori 26695}	HP1394		6.45314	2.87633	12.4599	1	13.6948	1
	outer membrane protein (omp30) {Helicobacter pylori 26695}	HP1395		27.5841	10.3816	25.9422	2.93585	27.7259	2.9868
	hypothetical protein {Helicobacter pylori 26695}	HP1396		1	2.87633	1.67411	2.93585	1.66815	1
	hypothetical protein {Helicobacter pylori 26695}	HP1397		15.3145	21.6396	16.5046	30.0377	20.3763	38.7491
	L-alanine dehydrogenase, putative (ald) {Helicobacter pylori 26695}	HP1398		83.4788	57.2899	90.657	24.2302	111.912	6.96039
	arginase (rocF) {Helicobacter pylori 26695}	HP1399		111.426	64.7952	100.095	47.4604	115.253	36.7624
	iron(III) dicitrate transport protein (fecA) {Helicobacter pylori 26695}	HP1400		51.4416	2.87633	40.7727	4.8717	46.434	1
	conserved hypothetical protein {Helicobacter pylori 26695}	HP1401		1.68164	1	1.67411	1	1.66815	1
	type I restriction enzyme R protein (hsdR) {Helicobacter pylori 26695}	HP1402		30.9923	32.8976	29.3127	53.2679	34.4073	54.6435
	type I restriction enzyme M protein (hsdM) {Helicobacter pylori 26695}	HP1403		3.72657	2.87633	7.74113	2.93585	4.34073	2.9868
	biotin synthetase (bioB) [2.8.1.6] {Helicobacter pylori 26695}	HP1406		31.6739	32.8976	32.0092	30.0377	34.4073	26.8284
	conserved hypothetical protein {Helicobacter pylori 26695}	HP1413		8.49807	2.87633	11.1117	1	18.3718	1
	conserved hypothetical protein {Helicobacter pylori 26695}	HP1414		9.17971	1	11.1117	1	6.34517	1
	tRNA delta(2)-isopentenylpyrophosphate transferase (miaA) [2.5.1.8] {Helicobacter pylori 26695}	HP1415		5.08986	2.87633	9.76347	6.80755	5.00888	6.96039
	lipopolysaccharide 1,2-glucosyltransferase (rfaJ) {Helicobacter pylori 26695}	HP1416		16.6778	1	17.1787	2.93585	21.7125	2.9868
	UDP-N-acetylenolpyruvoylglucosamine reductase (murB) [1.1.1.158] {Helicobacter pylori 26695}	HP1418		7.13478	1	8.41524	1	7.68147	2.9868
	flagellar export protein ATP synthase (fliI) {Helicobacter pylori 26695}	HP1420		16.6778	4.75266	15.8305	6.80755	19.04	2.9868
	conjugative transfer regulon protein (trbB) {Helicobacter pylori 26695}	HP1421		18.7227	1	16.5046	2.93585	19.04	1
	isoleucyl-tRNA synthetase (ileS) [6.1.1.5] {Helicobacter pylori 26695}	HP1422		214.354	53.5372	184.359	24.2302	202.78	1
	conserved hypothetical protein {Helicobacter pylori 26695}	HP1423		13.2696	1	15.1564	1	14.3629	1
	lipoprotein, putative {Helicobacter pylori 26695}	HP1424		11.2246	4.75266	12.4599	8.7434	12.3585	6.96039
	conserved hypothetical protein {Helicobacter pylori 26695}	HP1428		47.3517	79.8058	49.5361	88.1132	49.1066	92.3927
	polysialic acid capsule expression protein (kpsF) {Helicobacter pylori 26695}	HP1429		37.8087	8.50532	40.0986	2.93585	45.7658	4.97359
	conserved hypothetical ATP-binding protein {Helicobacter pylori 26695}	HP1430		235.485	248.675	244.355	204.264	238.192	203.653
	16S rRNA (adenosine-N6,N6-)-dimethyltransferase (ksgA) {Helicobacter pylori 26695}	HP1431		31.6739	19.7633	30.661	22.2943	36.4118	32.7888
	hypothetical protein {Helicobacter pylori 26695}	HP1433		46.6701	36.6503	48.862	53.2679	48.4384	46.6963
	formyltetrahydrofolate hydrolase (purU) {Helicobacter pylori 26695}	HP1434		37.1271	6.62899	46.1656	1	44.4295	1
	protease IV (PspA) {Helicobacter pylori 26695}	HP1435		43.2618	14.1343	42.795	1	47.1021	1
	hypothetical protein {Helicobacter pylori 26695}	HP1436		3.72657	1	3.02234	1	3.00444	1
	hypothetical protein {Helicobacter pylori 26695}	HP1437		5.08986	1	7.06702	1	5.00888	1
	conserved hypothetical lipoprotein {Helicobacter pylori 26695}	HP1438		1.68164	1	2.34823	1	2.33629	1
	hypothetical protein {Helicobacter pylori 26695}	HP1440		1.68164	1	2.34823	1	2.33629	1
	peptidyl-prolyl cis-trans isomerase B, cyclosporin-type rotamase (ppi) {Helicobacter pylori 26695}	HP1441		66.4377	27.2686	63.6925	14.5509	69.8191	10.934
	carbon storage regulator (csrA) {Helicobacter pylori 26695}	HP1442		8.49807	4.75266	10.4376	1	9.01776	1
	conserved hypothetical protein {Helicobacter pylori 26695}	HP1443		6.45314	2.87633	5.04468	1	7.01332	1
	small protein (smpB) {Helicobacter pylori 26695}	HP1444		5.08986	14.1343	6.3929	14.5509	7.01332	12.9208
	biopolymer transport protein (exbB) {Helicobacter pylori 26695}	HP1445		24.8575	49.7846	36.728	31.9736	36.4118	30.802
	biopolymer transport protein (exbD) {Helicobacter pylori 26695}	HP1446		26.2208	47.9082	23.2457	28.1019	21.0444	18.8812
	ribosomal protein L34 (rpmH) {Helicobacter pylori 26695}	HP1447		7.13478	17.887	8.41524	30.0377	7.01332	22.8548
	ribonuclease P, protein component (rnpA) [3.1.26.5] {Helicobacter pylori 26695}	HP1448		7.13478	1	9.08936	1	8.34961	1
	inner membrane protein, 60 kDa (yidC) {Helicobacter pylori 26695}	HP1450		64.3928	42.2792	55.6032	22.2943	57.1243	8.94719
	hypothetical protein {Helicobacter pylori 26695}	HP1451		36.4454	17.887	49.5361	24.2302	50.4429	34.7756
	thiophene and furan oxidizer (tdhF) {Helicobacter pylori 26695}	HP1452		22.8126	40.4029	27.2904	45.5245	23.717	42.7227
	conserved hypothetical protein {Helicobacter pylori 26695}	HP1453		38.4903	4.75266	38.7503	6.80755	41.0888	4.97359
	hypothetical protein {Helicobacter pylori 26695}	HP1454		65.756	42.2792	63.0184	37.7811	65.8102	46.6963
	hypothetical protein {Helicobacter pylori 26695}	HP1455		23.4942	12.258	21.2234	1	21.7125	1
	membrane-associated lipoprotein (lpp20) {Helicobacter pylori 26695}	HP1456		71.8908	76.0532	66.389	80.3698	73.828	84.4455
	hypothetical protein {Helicobacter pylori 26695}	HP1457		30.9923	25.3923	44.1432	24.2302	33.7392	22.8548
	thioredoxin {Helicobacter pylori 26695}	HP1458		46.6701	10.3816	46.1656	12.6151	42.4251	1
	conserved hypothetical protein {Helicobacter pylori 26695}	HP1459		39.172	10.3816	37.4021	18.4226	45.7658	4.97359
	DNA polymerase III alpha-subunit (dnaE) {Helicobacter pylori 26695}	HP1460		101.883	47.9082	118.296	82.3056	109.908	90.4059
	cytochrome c551 peroxidase {Helicobacter pylori 26695}	HP1461		63.7111	12.258	71.1078	1	74.4961	1
	secreted protein involved in flagellar motility {Helicobacter pylori 26695}	HP1462		30.9923	1	35.3798	2.93585	37.7481	1
	hypothetical protein {Helicobacter pylori 26695}	HP1463		38.4903	4.75266	40.7727	10.6792	39.7525	4.97359
	conserved hypothetical secreted protein {Helicobacter pylori 26695}	HP1464		20.086	1	25.2681	1	22.3807	2.9868
	ABC transporter, ATP-binding protein (HI1087) {Helicobacter pylori 26695}	HP1465		30.3106	12.258	20.5493	12.6151	28.394	12.9208
	conserved hypothetical integral membrane protein {Helicobacter pylori 26695}	HP1466		13.9512	6.62899	20.5493	8.7434	17.0355	1
	hypothetical protein {Helicobacter pylori 26695}	HP1467		10.543	1	19.8752	1	15.6992	2.9868
	branched-chain-amino-acid aminotransferase (ilvE) {Helicobacter pylori 26695}	HP1468		60.3029	19.7633	62.3443	12.6151	69.8191	1
	outer membrane protein (omp31) {Helicobacter pylori 26695}	HP1469		47.3517	42.2792	41.4468	8.7434	40.4207	2.9868
	DNA polymerase I (polA) {Helicobacter pylori 26695}	HP1470		93.7034	96.6928	101.443	64.883	107.235	72.5247
	type IIS restriction enzyme M protein (mod) {Helicobacter pylori 26695}	HP1472		1.68164	2.87633	3.69645	1	1.66815	2.9868
	hypothetical protein {Helicobacter pylori 26695}	HP1473		8.49807	10.3816	7.74113	4.8717	7.68147	10.934
	thymidylate kinase (tmk) [2.7.4.9] {Helicobacter pylori 26695}	HP1474		20.7676	8.50532	17.1787	12.6151	15.6992	16.8944
	lipopolysaccharide core biosynthesis protein (kdtB) {Helicobacter pylori 26695}	HP1475		12.5879	1	15.8305	1	9.68591	1
	phenylacrylic acid decarboxylase {Helicobacter pylori 26695}	HP1476		35.0821	12.258	36.0539	8.7434	37.0799	16.8944
	hypothetical protein {Helicobacter pylori 26695}	HP1477		13.9512	1	15.1564	1	11.6903	1
	DNA helicase II (uvrD) {Helicobacter pylori 26695}	HP1478		52.8048	29.1449	56.9514	57.1396	64.4739	48.6831
	hypothetical protein {Helicobacter pylori 26695}	HP1479		57.5763	6.62899	57.6255	4.8717	57.1243	6.96039
	seryl-tRNA synthetase (serS) [6.1.1.11] {Helicobacter pylori 26695}	HP1480		103.928	6.62899	96.7241	2.93585	95.2087	2.9868
	hypothetical protein {Helicobacter pylori 26695}	HP1481		42.5802	31.0213	47.5138	18.4226	42.4251	12.9208
	hypothetical protein {Helicobacter pylori 26695}	HP1482		1	1	1.67411	1	1	1
	gerC2 protein (gerC2) {Helicobacter pylori 26695}	HP1483		32.3556	17.887	33.3574	12.6151	38.4162	14.9076
	conserved hypothetical integral membrane protein {Helicobacter pylori 26695}	HP1484		20.086	19.7633	23.9198	18.4226	23.717	18.8812
	conserved hypothetical protein {Helicobacter pylori 26695}	HP1485		11.2246	1	14.4823	1	13.0266	1
	conserved hypothetical integral membrane protein {Helicobacter pylori 26695}	HP1486		7.81643	8.50532	9.08936	2.93585	8.34961	2.9868
	conserved hypothetical integral membrane protein {Helicobacter pylori 26695}	HP1487		7.13478	8.50532	5.71879	4.8717	7.68147	1
	conserved hypothetical secreted protein {Helicobacter pylori 26695}	HP1488		61.6662	16.0106	56.2773	4.8717	61.1332	6.96039
	lipase-like protein {Helicobacter pylori 26695}	HP1489		17.3594	2.87633	21.2234	1	19.04	1
	conserved hypothetical protein {Helicobacter pylori 26695}	HP1490		24.1758	1	21.2234	2.93585	21.7125	1
	phosphate permease {Helicobacter pylori 26695}	HP1491		4.40821	6.62899	9.08936	2.93585	9.01776	4.97359
	conserved hypothetical nifU-like protein {Helicobacter pylori 26695}	HP1492		8.49807	1	8.41524	1	7.68147	1
	hypothetical protein {Helicobacter pylori 26695}	HP1493		14.6329	1	15.8305	1	12.3585	2.9868
	UDP-MurNac-tripeptide synthetase (murE) {Helicobacter pylori 26695}	HP1494		50.7599	10.3816	60.9961	4.8717	59.7969	1
	transaldolase (tal) {Helicobacter pylori 26695}	HP1495		58.258	2.87633	47.5138	1	46.434	1
	general stress protein (ctc) {Helicobacter pylori 26695}	HP1496		93.0217	53.5372	87.9606	35.8453	81.1776	30.802
	peptidyl-tRNA hydrolase (pth) [3.1.1.29] {Helicobacter pylori 26695}	HP1497		12.5879	2.87633	17.8528	2.93585	18.3718	2.9868
	hypothetical protein {Helicobacter pylori 26695}	HP1498		2.36329	1	2.34823	1	2.33629	1
	hypothetical protein {Helicobacter pylori 26695}	HP1499		3.04493	1	5.04468	1	4.34073	4.97359
	outer membrane protein (omp32) {Helicobacter pylori 26695}	HP1501		79.3889	23.516	65.7149	10.6792	45.0977	4.97359
	hypothetical protein {Helicobacter pylori 26695}	HP1502		5.08986	4.75266	5.71879	1	5.67703	1
	cation-transporting ATPase, P-type (copA) {Helicobacter pylori 26695}	HP1503		12.5879	2.87633	11.7858	2.93585	13.6948	6.96039
	conserved hypothetical protein {Helicobacter pylori 26695}	HP1504		3.72657	12.258	3.02234	12.6151	2.33629	14.9076
	riboflavin biosynthesis protein RibD (ribD) [3.5.4.26 1.1.1.193] {Helicobacter pylori 26695}	HP1505		16.6778	1	18.5269	2.93585	20.3763	1
	glutamate permease (gltS) {Helicobacter pylori 26695}	HP1506		5.08986	2.87633	8.41524	2.93585	9.01776	1
	conserved hypothetical ATP-binding protein {Helicobacter pylori 26695}	HP1507		99.1565	36.6503	90.657	12.6151	106.567	2.9868
	ferrodoxin-like protein {Helicobacter pylori 26695}	HP1508		11.9063	2.87633	11.1117	8.7434	11.6903	6.96039
	conserved hypothetical integral membrane protein {Helicobacter pylori 26695}	HP1509		6.45314	12.258	5.04468	10.6792	5.00888	10.934
	conserved hypothetical protein {Helicobacter pylori 26695}	HP1510		15.9961	4.75266	11.1117	1	13.6948	1
	iron-regulated outer membrane protein (frpB) {Helicobacter pylori 26695}	HP1512		83.4788	34.7739	72.456	39.717	71.8235	24.8416
	selenocysteine synthase SelA, putative {Helicobacter pylori 26695}	HP1513		30.9923	4.75266	26.6163	1	33.071	1
	transcription termination factor NusA (nusA) {Helicobacter pylori 26695}	HP1514		76.6623	36.6503	89.9829	31.9736	87.1909	24.8416
	hypothetical protein {Helicobacter pylori 26695}	HP1516		1	1	3.02234	1	3.00444	1
	type IIS restriction enzyme R and M protein (ECO57IR) {Helicobacter pylori 26695}	HP1517		52.8048	2.87633	54.929	10.6792	58.4606	8.94719
	DNA recombinase (recG) {Helicobacter pylori 26695}	HP1523		15.3145	14.1343	18.5269	18.4226	17.0355	24.8416
	hypothetical protein {Helicobacter pylori 26695}	HP1524		7.13478	2.87633	11.7858	1	11.0222	2.9868
	hypothetical protein {Helicobacter pylori 26695}	HP1525		8.49807	4.75266	7.06702	1	7.01332	1
	exodeoxyribonuclease (lexA) [3.1.11.2] {Helicobacter pylori 26695}	HP1526		69.1643	19.7633	62.3443	8.7434	65.8102	8.94719
	hypothetical protein {Helicobacter pylori 26695}	HP1527		74.6174	16.0106	81.8936	18.4226	81.1776	24.8416
	chromosomal replication initiator protein (dnaA) {Helicobacter pylori 26695}	HP1529		36.4454	23.516	27.9645	35.8453	27.7259	30.802
	purine nucleoside phosphorylase (punB) {Helicobacter pylori 26695}	HP1530		15.9961	1	13.134	6.80755	16.3674	2.9868
	hypothetical protein {Helicobacter pylori 26695}	HP1531		3.72657	1	2.34823	1	2.33629	1
	glucosamine fructose-6-phosphate aminotransferase (isomerizing) (glmS) {Helicobacter pylori 26695}	HP1532		86.2053	23.516	94.7017	12.6151	105.899	1
	thymidylate synthase, flavin-dependent (thyX) [2.1.1.148] {Helicobacter pylori 26695}	HP1533		33.7188	6.62899	34.0315	6.80755	37.7481	6.96039
	ubiquinol cytochrome c oxidoreductase, cytochrome b subunit (fbcH) {Helicobacter pylori 26695}	HP1539		18.7227	40.4029	24.594	35.8453	28.394	26.8284
	ubiquinol cytochrome c oxidoreductase, Rieske 2Fe-2S subunit (fbcF) {Helicobacter pylori 26695}	HP1540		32.3556	44.1556	40.0986	26.166	39.0844	14.9076
	transcription-repair coupling factor (trcF) {Helicobacter pylori 26695}	HP1541		33.7188	6.62899	35.3798	20.3585	39.0844	10.934
	hypothetical protein {Helicobacter pylori 26695}	HP1542		29.629	134.219	26.6163	64.883	33.7392	36.7624
	toxR-activated gene (tagE) {Helicobacter pylori 26695}	HP1543		9.17971	2.87633	10.4376	10.6792	10.3541	6.96039
	toxR-activated gene (tagE) {Helicobacter pylori 26695}	HP1544		7.81643	2.87633	12.4599	2.93585	13.0266	1
	folylpolyglutamate synthase (folC) {Helicobacter pylori 26695}	HP1545		25.5391	40.4029	23.9198	22.2943	20.3763	30.802
	hypothetical protein {Helicobacter pylori 26695}	HP1546		6.45314	1	9.08936	1	7.01332	1
	leucyl-tRNA synthetase (leuS) [6.1.1.4] {Helicobacter pylori 26695}	HP1547		131.194	10.3816	133.126	4.8717	147.992	1
	protein-export membrane protein (secF) {Helicobacter pylori 26695}	HP1549		17.3594	4.75266	18.5269	1	21.7125	1
	protein-export membrane protein (secD) {Helicobacter pylori 26695}	HP1550		60.9845	10.3816	62.3443	6.80755	68.4828	2.9868
	conserved hypothetical secreted protein {Helicobacter pylori 26695}	HP1551		26.9024	19.7633	24.594	18.4226	25.0533	16.8944
	Na+-H+ antiporter (nhaA) {Helicobacter pylori 26695}	HP1552		15.9961	4.75266	12.4599	4.8717	15.0311	6.96039
	helicase {Helicobacter pylori 26695}	HP1553		71.8908	113.58	77.8489	130.702	79.1732	104.313
	ribosomal protein S2 (rpsB) {Helicobacter pylori 26695}	HP1554		142.782	303.089	145.26	266.211	129.284	346.703
	translation elongation factor EF-Ts (tsf) {Helicobacter pylori 26695}	HP1555		221.171	111.703	199.189	47.4604	226.834	26.8284
	cell division protein (ftsI) {Helicobacter pylori 26695}	HP1556		20.086	1	17.8528	1	20.3763	1
	flagellar basal-body protein (fliE) {Helicobacter pylori 26695}	HP1557		5.08986	1	5.71879	2.93585	3.67259	1
	iron(III) ABC transporter, periplasmic iron-binding protein (ceuE) {Helicobacter pylori 26695}	HP1561		99.8382	62.9189	114.251	33.9094	110.576	46.6963
	iron(III) ABC transporter, periplasmic iron-binding protein (ceuE) {Helicobacter pylori 26695}	HP1562		148.916	74.1768	131.778	30.0377	144.652	40.7359
	alkyl hydroperoxide reductase (tsaA) {Helicobacter pylori 26695}	HP1563		474.742	620.189	441.196	215.879	448.658	153.983
	outer membrane protein {Helicobacter pylori 26695}	HP1564		125.741	77.9295	131.778	43.5887	127.28	28.8152
	penicillin-binding protein 2 (pbp2) {Helicobacter pylori 26695}	HP1565		5.7715	1	13.134	1	12.3585	1
	conserved hypothetical GTP-binding protein {Helicobacter pylori 26695}	HP1567		13.2696	17.887	11.1117	26.166	10.3541	26.8284
	hypothetical protein {Helicobacter pylori 26695}	HP1568		9.86135	19.7633	11.1117	22.2943	10.3541	26.8284
	hypothetical protein {Helicobacter pylori 26695}	HP1569		4.40821	1	3.02234	1	2.33629	1
	conserved hypothetical protein {Helicobacter pylori 26695}	HP1570		5.08986	1	7.74113	1	3.67259	1
	rare lipoprotein A (rlpA) {Helicobacter pylori 26695}	HP1571		31.6739	1	35.3798	1	30.3985	1
	conserved hypothetical protein {Helicobacter pylori 26695}	HP1573		12.5879	2.87633	15.8305	2.93585	17.0355	1
	riboflavin synthase alpha subunit (ribC) [2.5.1.9] {Helicobacter pylori 26695}	HP1574		30.9923	10.3816	25.2681	2.93585	25.0533	2.9868
	ABC transporter, ATP-binding protein (abc) {Helicobacter pylori 26695}	HP1576		35.0821	57.2899	43.4691	64.883	41.7569	70.5379
	probable nickel ABC transporter, permease protein (abcD) {Helicobacter pylori 26695}	HP1577		13.2696	6.62899	17.1787	1	11.6903	1
	LPS biosynthesis protein {Helicobacter pylori 26695}	HP1578		26.2208	19.7633	28.6386	22.2943	34.4073	26.8284
	hypothetical protein {Helicobacter pylori 26695}	HP1579		3.72657	1	3.02234	1	1.66815	1
	hypothetical protein {Helicobacter pylori 26695}	HP1580		3.72657	1	5.04468	1	3.67259	1
	methicillin resistance protein (llm) {Helicobacter pylori 26695}	HP1581		4.40821	1	5.04468	1	8.34961	1
	pyridoxal phosphate biosynthetic protein J (pdxJ) {Helicobacter pylori 26695}	HP1582		99.8382	282.449	96.0499	312.672	91.8679	342.729
	pyridoxal phosphate biosynthetic protein A (pdxA) {Helicobacter pylori 26695}	HP1583		18.0411	14.1343	21.8975	6.80755	25.7214	8.94719
	sialoglycoprotease (gcp) {Helicobacter pylori 26695}	HP1584		13.2696	4.75266	19.8752	12.6151	15.0311	8.94719
	conserved hypothetical protein {Helicobacter pylori 26695}	HP1588		182.317	160.488	165.484	173.291	173.382	193.719
	*REV* conserved hypothetical ATP-binding protein {Helicobacter pylori 26695}	r-HP0066		1.68164	1	1.67411	1	1	1
	*REV* hypothetical protein {Helicobacter pylori 26695}	r-HP0205		1.68164	1	2.34823	2.93585	5.00888	1
	*REV* hypothetical protein {Helicobacter pylori 26695}	r-HP0453		1.68164	4.75266	3.02234	4.8717	2.33629	1
	*REV* hypothetical protein {Helicobacter pylori 26695}	r-HP0482		2.36329	1	1.67411	1	2.33629	1
	*REV* hypothetical protein {Helicobacter pylori 26695}	r-HP0488		3.72657	6.62899	3.02234	6.80755	3.67259	6.96039
	*REV* cag pathogenicity island protein (cag26) {Helicobacter pylori 26695}	r-HP0547		3.72657	8.50532	2.34823	4.8717	1.66815	4.97359
	*REV* type I restriction enzyme R protein (hsdR) {Helicobacter pylori 26695}	r-HP0846		1	2.87633	1.67411	1	1	6.96039
	*REV* iron-regulated outer membrane protein (frpB) {Helicobacter pylori 26695}	r-HP0915		2.36329	1	1	1	1	2.9868
	*REV* translation elongation factor EF-Tu (tufB) {Helicobacter pylori 26695}	r-HP1205		1.68164	2.87633	3.02234	1	3.67259	1
	*REV* flagellar basal-body rod protein (proximal rod protein) (flgC) {Helicobacter pylori 26695}	r-HP1558		1	1	1	1	1	1

## Sheet: SuppTable4
	Supplemental Table 4. LC-MS/MS analysis of HA-CagF immunopurification elution (pooled size exclusion chromatography fractions).
	aAlternative Cag protein name, as referred to in the text
	bHA-CagF was isolated via immunopurification, eluted proteins were fractionated by size exclusion chromatography, and pooled fractions were analyzed by LC-MS/MS. Numbers of spectral counts for the indicated proteins are shown.
	Identified Proteins (250)	Accession Number	Aliasa	Fractions 3-5b	Fractions 6-9b	Fractions 10-12b	Fractions 13-15b	Fractions 16-20b
	cag pathogenicity island protein (cag3) {Helicobacter pylori 26695}	HP0522	Cag3	1065	296	207	128	71
	cag pathogenicity island protein (cag7) {Helicobacter pylori 26695}	HP0527	CagY	1155	347	204	132	155
	cag pathogenicity island protein (cag8) {Helicobacter pylori 26695}	HP0528	CagX	922	291	133	99	94
	cag pathogenicity island protein (cag9) {Helicobacter pylori 26695}	HP0529	CagW	58	25	13	3	3
	cag pathogenicity island protein (cag10) {Helicobacter pylori 26695}	HP0530	CagV	10	2	4	0	0
	cag pathogenicity island protein (cag12) {Helicobacter pylori 26695}	HP0532	CagT	449	171	105	26	26
	cag pathogenicity island protein (cag16) {Helicobacter pylori 26695}	HP0537	CagM	642	152	99	37	46
	cag pathogenicity island protein (cag17) {Helicobacter pylori 26695}	HP0538	CagN	25	3	0	0	0
	cag pathogenicity island protein (cag18) {Helicobacter pylori 26695}	HP0539	CagL	55	2	6	0	0
	cag pathogenicity island protein (cag19) {Helicobacter pylori 26695}	HP0540	CagI	134	8	40	0	0
	cag pathogenicity island protein (cag20) {Helicobacter pylori 26695}	HP0541	CagH	52	21	11	0	8
	cag pathogenicity island protein (cag21) {Helicobacter pylori 26695}	HP0542	CagG	15	1	6	0	0
	cag pathogenicity island protein (cag22) {Helicobacter pylori 26695}	HP0543	CagF	31	14	201	149	31
	cag pathogenicity island protein (cag23) {Helicobacter pylori 26695}	HP0544	CagE	8	0	4	0	0
	cag pathogenicity island protein (cag24) {Helicobacter pylori 26695}	HP0545	CagD	5	0	1	0	0
	cag pathogenicity island protein (cag26) {Helicobacter pylori 26695}	HP0547	CagA	401	504	1448	1080	1014
	chaperone and heat shock protein (groEL) {Helicobacter pylori 26695}	HP0010		77	73	159	49	28
	co-chaperone (groES) {Helicobacter pylori 26695}	HP0011		4	5	4	5	4
	hypothetical protein {Helicobacter pylori 26695}	HP0013		8	0	0	0	0
	lipoprotein, putative {Helicobacter pylori 26695}	HP0018		35	0	17	0	0
	chemotaxis protein (cheV) {Helicobacter pylori 26695}	HP0019		4	0	0	0	0
	outer membrane protein (omp2) {Helicobacter pylori 26695}	HP0025		22	2	48	28	0
	isocitrate dehydrogenase (icd) [1.1.1.42] {Helicobacter pylori 26695}	HP0027		6	0	2	0	0
	ATP-dependent C1p protease (clpA) {Helicobacter pylori 26695}	HP0033		20	0	0	0	0
	hypothetical protein {Helicobacter pylori 26695}	HP0040		10	0	0	0	0
	trbI protein {Helicobacter pylori 26695}	HP0042		7	0	0	0	0
	nodulation protein (nolK) {Helicobacter pylori 26695}	HP0045		7	0	1	0	0
	urease accessory protein (ureG) {Helicobacter pylori 26695}	HP0068		9	0	2	0	0
	ribosomal protein S9 (rpsI) {Helicobacter pylori 26695}	HP0083		10	8	7	0	0
	ribosomal protein L13 (rplM) {Helicobacter pylori 26695}	HP0084		7	1	1	0	0
	conserved hypothetical protein {Helicobacter pylori 26695}	HP0086		7	0	1	0	0
	hypothetical protein {Helicobacter pylori 26695}	HP0097		2	0	3	0	0
	methyl-accepting chemotaxis protein (tlpA) {Helicobacter pylori 26695}	HP0099		10	0	18	0	0
	chaperone and heat shock protein 70 (dnaK) {Helicobacter pylori 26695}	HP0109		46	20	121	64	19
	co-chaperone and heat shock protein (grpE) {Helicobacter pylori 26695}	HP0110		0	0	14	3	0
	hypothetical protein {Helicobacter pylori 26695}	HP0119		7	3	4	3	6
	hypothetical protein {Helicobacter pylori 26695}	HP0120		13	6	12	5	9
	translation initiation factor IF-3 (infC) {Helicobacter pylori 26695}	HP0124		2	0	0	0	0
	ribosomal protein L35 (rpmI) {Helicobacter pylori 26695}	HP0125		4	0	0	0	0
	ribosomal protein L20 (rplT) {Helicobacter pylori 26695}	HP0126		19	2	7	0	0
	outer membrane protein (omp4) {Helicobacter pylori 26695}	HP0127		0	0	15	15	0
	hypothetical protein {Helicobacter pylori 26695}	HP0129		2	0	0	1	0
	hypothetical protein {Helicobacter pylori 26695}	HP0130		6	1	2	1	1
	conserved hypothetical iron-sulfur protein {Helicobacter pylori 26695}	HP0138		2	0	0	0	0
	cytochrome c oxidase, monoheme subunit, membrane-bound (fixO) {Helicobacter pylori 26695}	HP0145		2	0	1	0	0
	penicillin-binding protein 4 {Helicobacter pylori 26695}	HP0160		13	5	7	0	2
	response regulator (ompR) {Helicobacter pylori 26695}	HP0166		2	0	0	0	0
	cell binding factor 2 {Helicobacter pylori 26695}	HP0175		5	0	1	8	0
	fructose-bisphosphate aldolase (tsr) {Helicobacter pylori 26695}	HP0176		5	0	0	0	0
	conserved hypothetical secreted protein {Helicobacter pylori 26695}	HP0190		2	0	0	0	0
	fumarate reductase, flavoprotein subunit (frdA) {Helicobacter pylori 26695}	HP0192		2	0	0	0	0
	UDP-3-0-(3-hydroxymyristoyl) glucosamine N-acyltransferase (lpxD) {Helicobacter pylori 26695}	HP0196		14	3	9	0	2
	S-adenosylmethionine synthetase 2 (metX) {Helicobacter pylori 26695}	HP0197		29	2	7	2	0
	nucleoside diphosphate kinase (ndk) {Helicobacter pylori 26695}	HP0198		3	0	1	0	0
	hypothetical protein {Helicobacter pylori 26695}	HP0217		5	0	1	0	0
	synthesis of [Fe-S] cluster (nifS) {Helicobacter pylori 26695}	HP0220		2	0	3	0	0
	nifU-like protein {Helicobacter pylori 26695}	HP0221		6	0	12	2	0
	peptide methionine sulfoxide reductase (msrA) [1.8.4.6] {Helicobacter pylori 26695}	HP0224		16	1	3	12	0
	outer membrane protein (omp5) {Helicobacter pylori 26695}	HP0227 (+1)		0	0	13	1	0
	hypothetical protein {Helicobacter pylori 26695}	HP0231		4	0	0	0	0
	neutrophil activating protein (napA) (bacterioferriti) {Helicobacter pylori 26695}	HP0243		3	2	1	1	1
	ATP-dependent RNA helicase, DEAD-box family (deaD) {Helicobacter pylori 26695}	HP0247		7	0	0	0	0
	conserved hypothetical protein {Helicobacter pylori 26695}	HP0248		6	0	0	0	0
	outer membrane protein (omp7) {Helicobacter pylori 26695}	HP0252		5	0	14	0	0
	outer membrane protein (omp8) {Helicobacter pylori 26695}	HP0254		0	0	9	0	0
	ATP-dependent protease binding subunit (clpB) {Helicobacter pylori 26695}	HP0264		2	2	2	1	3
	guanosine pentaphosphate phosphohydrolase (gppA) {Helicobacter pylori 26695}	HP0278		12	0	2	0	0
	hypothetical protein {Helicobacter pylori 26695}	HP0282		45	0	0	0	0
	aliphatic amidase (aimE) {Helicobacter pylori 26695}	HP0294		4	0	1	1	0
	ribosomal protein L21 (rplU) {Helicobacter pylori 26695}	HP0296		7	5	5	0	0
	ribosomal protein L27 (rpmA) {Helicobacter pylori 26695}	HP0297		4	2	1	2	2
	dipeptide ABC transporter, ATP-binding protein (dppD) {Helicobacter pylori 26695}	HP0301		2	0	0	0	0
	hypothetical protein {Helicobacter pylori 26695}	HP0304		7	0	0	0	0
	hypothetical protein {Helicobacter pylori 26695}	HP0305		5	2	0	0	0
	conserved hypothetical protein {Helicobacter pylori 26695}	HP0309		8	2	27	0	0
	outer membrane protein (omp9) {Helicobacter pylori 26695}	HP0317		9	0	28	5	0
	conserved hypothetical protein {Helicobacter pylori 26695}	HP0318		4	0	1	0	0
	membrane bound endonuclease (nuc) {Helicobacter pylori 26695}	HP0323		4	0	0	0	0
	outer membrane protein (omp10) {Helicobacter pylori 26695}	HP0324		0	0	5	2	0
	cell division inhibitor (minD) {Helicobacter pylori 26695}	HP0331		13	0	1	0	0
	flagellar export protein (fliH) {Helicobacter pylori 26695}	HP0353		4	0	23	0	0
	hypothetical protein {Helicobacter pylori 26695}	HP0358		1	0	28	0	0
	thiol:disulfide interchange protein (dsbC), putative {Helicobacter pylori 26695}	HP0377		3	0	0	0	0
	cytochrome c biogenesis protein (ycf5) {Helicobacter pylori 26695}	HP0378		3	0	0	0	0
	superoxide dismutase (sodB) {Helicobacter pylori 26695}	HP0389		4	0	1	2	0
	adhesin-thiol peroxidase (tagD) {Helicobacter pylori 26695}	HP0390		7	0	4	0	0
	purine-binding chemotaxis protein (cheW) {Helicobacter pylori 26695}	HP0391		4	0	0	0	0
	histidine kinase (cheA) {Helicobacter pylori 26695}	HP0392		0	0	12	0	0
	ribosomal protein S1 (rpsA) {Helicobacter pylori 26695}	HP0399		38	22	23	18	0
	putative neuraminyllactose-binding hemagglutinin homolog (hpaA) {Helicobacter pylori 26695}	HP0410		0	0	0	5	0
	methionyl-tRNA synthetase (metS) [6.1.1.10] {Helicobacter pylori 26695}	HP0417		8	0	0	0	0
	IS605 transposase (tnpB) {Helicobacter pylori 26695}	HP0438 (+4)		4	0	0	0	0
	conserved hypothetical protein {Helicobacter pylori 26695}	HP0468		0	0	2	0	0
	oligoendopeptidase F (pepF) {Helicobacter pylori 26695}	HP0470		32	3	23	0	0
	outer membrane protein (omp11) {Helicobacter pylori 26695}	HP0472		4	0	1	0	0
	catalase-like protein {Helicobacter pylori 26695}	HP0485		2	0	0	0	0
	hypothetical protein {Helicobacter pylori 26695}	HP0486		0	0	44	9	0
	hypothetical protein {Helicobacter pylori 26695}	HP0487		11	1	25	0	0
	ribosomal protein L28 (rpmB) {Helicobacter pylori 26695}	HP0491		9	1	0	0	0
	phospholipase A1 precursor {Helicobacter pylori 26695}	HP0499		5	0	1	0	1
	DNA gyrase, sub B (gyrB) {Helicobacter pylori 26695}	HP0501		8	0	0	0	0
	glycolate oxidase subunit (glcD) {Helicobacter pylori 26695}	HP0509		4	0	1	0	0
	glutamine synthetase (glnA) {Helicobacter pylori 26695}	HP0512		0	0	14	0	0
	transcription termination factor Rho (rho) {Helicobacter pylori 26695}	HP0550		6	0	0	0	0
	acyl carrier protein (acpP) {Helicobacter pylori 26695}	HP0559		0	0	2	0	0
	ribosomal protein S21 (rpsU) {Helicobacter pylori 26695}	HP0562		14	2	4	0	2
	aminopeptidase a-i (pepA) {Helicobacter pylori 26695}	HP0570		16	0	17	0	0
	hypothetical protein {Helicobacter pylori 26695}	HP0583		1	4	1	0	0
	ferredoxin oxidoreductase, alpha subunit {Helicobacter pylori 26695}	HP0589		3	0	4	0	0
	ferredoxin oxidoreductase, gamma subunit {Helicobacter pylori 26695}	HP0591		2	0	0	0	0
	lipoprotein, putative {Helicobacter pylori 26695}	HP0596		8	0	4	0	0
	flagellin A (flaA) {Helicobacter pylori 26695}	HP0601		0	0	0	3	0
	membrane fusion protein (mtrC) {Helicobacter pylori 26695}	HP0606		1	0	12	0	0
	acriflavine resistance protein (acrB) {Helicobacter pylori 26695}	HP0607		0	0	7	0	0
	protein E (gcpE) {Helicobacter pylori 26695}	HP0625		2	0	0	0	0
	nonheme iron-containing ferritin (pfr) {Helicobacter pylori 26695}	HP0653		3	0	15	0	0
	outer membrane protein (omp14) {Helicobacter pylori 26695}	HP0671		0	0	9	3	0
	iron(III) dicitrate transport protein (fecA) {Helicobacter pylori 26695}	HP0686		1	0	34	7	0
	iron(II) transport protein (feoB) {Helicobacter pylori 26695}	HP0687		3	0	0	0	0
	hydantoin utilization protein A (hyuA) {Helicobacter pylori 26695}	HP0695		28	0	8	0	0
	N-methylhydantoinase {Helicobacter pylori 26695}	HP0696		16	0	0	0	0
	outer membrane protein (omp15) {Helicobacter pylori 26695}	HP0706		0	0	10	1	0
	conserved hypothetical protein {Helicobacter pylori 26695}	HP0710		1	0	13	0	0
	hypothetical protein {Helicobacter pylori 26695}	HP0719		10	1	1	2	1
	hypothetical protein {Helicobacter pylori 26695}	HP0721		13	9	5	8	9
	hypothetical protein {Helicobacter pylori 26695}	HP0730		18	1	13	7	0
	phosphoribosylpyrophosphate synthetase (prsA) {Helicobacter pylori 26695}	HP0742		3	0	0	0	0
	cell division protein (ftsY) {Helicobacter pylori 26695}	HP0763		4	0	0	0	0
	aconitase B (acnB) [4.2.1.3] {Helicobacter pylori 26695}	HP0779		2	0	5	3	0
	hypothetical protein {Helicobacter pylori 26695}	HP0780		2	0	0	0	0
	hypothetical protein {Helicobacter pylori 26695}	HP0788		0	0	4	0	0
	trigger factor (tig) {Helicobacter pylori 26695}	HP0795		3	0	1	0	0
	iron(III) dicitrate transport protein (fecA) {Helicobacter pylori 26695}	HP0807		169	41	28	2	10
	homoserine dehydrogenase (metL) {Helicobacter pylori 26695}	HP0822		2	0	0	0	0
	thioredoxin (trxA) {Helicobacter pylori 26695}	HP0824		4	0	3	2	0
	Glu-tRNA(Gln) amidotransferase, subunit A (gatA) {Helicobacter pylori 26695}	HP0830		2	0	0	0	0
	histone-like DNA-binding protein HU (hup) {Helicobacter pylori 26695}	HP0835		2	0	1	0	0
	hypothetical protein {Helicobacter pylori 26695}	HP0837		2	0	3	0	0
	phosphoheptose isomerase (gmhA) {Helicobacter pylori 26695}	HP0857		5	0	3	0	0
	ADP-L-glycero-D-mannoheptose-6-epimerase (rfaD) {Helicobacter pylori 26695}	HP0859		12	0	0	0	0
	catalase [1.11.1.6] {Helicobacter pylori 26695}	HP0875		34	12	23	17	7
	iron-regulated outer membrane protein (frpB) {Helicobacter pylori 26695}	HP0876		0	0	9	0	0
	vacuolating cytotoxin {Helicobacter pylori 26695}	HP0887		67	31	23	0	0
	hypothetical protein {Helicobacter pylori 26695}	HP0893		3	0	1	0	0
	hydrogenase expression-formation protein (hypB) {Helicobacter pylori 26695}	HP0900		7	0	3	0	0
	outer membrane protein (omp20) {Helicobacter pylori 26695}	HP0912		10	2	32	12	1
	outer membrane protein (omp21) {Helicobacter pylori 26695}	HP0913		7	2	20	6	1
	hypothetical protein {Helicobacter pylori 26695}	HP0932		2	0	0	0	0
	cell division protein (ftsA) protein {Helicobacter pylori 26695}	HP0978		15	0	1	0	0
	serine protease (htrA) {Helicobacter pylori 26695}	HP1019		25	2	38	17	1
	conserved hypothetical protein {Helicobacter pylori 26695}	HP1020		0	0	5	0	0
	ferric uptake regulation protein (fur) {Helicobacter pylori 26695}	HP1027		5	0	0	0	0
	3-dehydroquinase type II (aroQ) {Helicobacter pylori 26695}	HP1038		4	3	9	0	0
	conserved hypothetical protein {Helicobacter pylori 26695}	HP1046		3	0	0	0	0
	translation initiation factor IF-2 (infB) {Helicobacter pylori 26695}	HP1048		11	0	0	0	0
	3-methyl-2-oxobutanoate hydroxymethyltransferase (panB) [2.1.2.11] {Helicobacter pylori 26695}	HP1058		0	0	2	0	0
	cell division protein (ftsH) {Helicobacter pylori 26695}	HP1069		19	0	9	0	0
	hypothetical protein {Helicobacter pylori 26695}	HP1083		0	0	4	1	0
	LPS biosynthesis protein {Helicobacter pylori 26695}	HP1105		6	0	0	0	0
	pyruvate ferredoxin oxidoreductase, gamma subunit {Helicobacter pylori 26695}	HP1108		3	0	0	0	0
	conserved hypothetical secreted protein {Helicobacter pylori 26695}	HP1117		3	0	1	0	0
	gamma-glutamyltranspeptidase (ggt) [2.3.2.2] {Helicobacter pylori 26695}	HP1118		4	0	0	0	0
	peptidyl-prolyl cis-trans isomerase, FKBP-type rotamase (slyD) {Helicobacter pylori 26695}	HP1123		1	0	8	0	0
	hypothetical protein {Helicobacter pylori 26695}	HP1124		26	1	1	2	0
	peptidoglycan associated lipoprotein precursor (omp18) {Helicobacter pylori 26695}	HP1125		1	0	8	1	0
	hypothetical protein {Helicobacter pylori 26695}	HP1127		0	0	7	0	0
	ATP synthase F1, subunit beta (atpD) {Helicobacter pylori 26695}	HP1132		19	6	25	2	0
	ATP synthase F1, subunit alpha (atpA) {Helicobacter pylori 26695}	HP1134		4	5	20	1	0
	SpoOJ regulator (soj) {Helicobacter pylori 26695}	HP1139		4	0	0	0	0
	ribosomal protein L19 (rpl1S) {Helicobacter pylori 26695}	HP1147		12	1	1	0	0
	ribosomal protein S16 (rpsP) {Helicobacter pylori 26695}	HP1151		2	1	2	0	0
	signal recognition particle protein (ffh) {Helicobacter pylori 26695}	HP1152		3	0	0	1	0
	outer membrane protein (omp25) {Helicobacter pylori 26695}	HP1156		5	0	1	0	0
	flavodoxin (fldA) {Helicobacter pylori 26695}	HP1161		12	8	8	8	2
	outer membrane protein (omp27) {Helicobacter pylori 26695}	HP1177		3	0	31	4	0
	translation elongation factor EF-G (fusA) {Helicobacter pylori 26695}	HP1195		6	0	0	0	0
	ribosomal protein S7 (rpsG) {Helicobacter pylori 26695}	HP1196		14	10	12	0	0
	ribosomal protein S12 (rpsL) {Helicobacter pylori 26695}	HP1197		22	5	5	3	3
	DNA-directed RNA polymerase, beta and beta' subunit (rpoBC) {Helicobacter pylori 26695}	HP1198		32	1	1	0	0
	ribosomal protein L7-L12 (rplL) {Helicobacter pylori 26695}	HP1199		8	0	11	1	0
	ribosomal protein L10 (rplJ) {Helicobacter pylori 26695}	HP1200		3	0	0	0	0
	ribosomal protein L1 (rplA) {Helicobacter pylori 26695}	HP1201		9	4	17	3	1
	translation elongation factor EF-Tu (tufB) {Helicobacter pylori 26695}	HP1205		71	26	33	59	28
	multidrug resistance protein (hetA) {Helicobacter pylori 26695}	HP1206		2	0	0	0	0
	carbamoyl-phosphate synthetase (pyrAa) {Helicobacter pylori 26695}	HP1237		4	0	1	0	0
	outer membrane protein (omp28) {Helicobacter pylori 26695}	HP1243		0	0	21	0	0
	ribosomal protein S18 (rpsR) {Helicobacter pylori 26695}	HP1244		4	1	3	0	0
	NADH-ubiquinone oxidoreductase, NQO5 subunit (NQO5) {Helicobacter pylori 26695}	HP1262		0	0	5	0	0
	NADH-ubiquinone oxidoreductase, NQO4 subunit (NQO4) {Helicobacter pylori 26695}	HP1263		0	0	3	0	0
	NADH-ubiquinone oxidoreductase, NQO3 subunit (NQO3) {Helicobacter pylori 26695}	HP1266		0	0	26	0	0
	NADH-ubiquinone oxidoreductase, NQO9 subunit (NQO9) {Helicobacter pylori 26695}	HP1268		0	0	9	0	0
	phosphomannomutase (algC) {Helicobacter pylori 26695}	HP1275		3	0	0	0	0
	conserved hypothetical secreted protein {Helicobacter pylori 26695}	HP1286		4	0	0	0	0
	ribosomal protein L17 (rplQ) {Helicobacter pylori 26695}	HP1292		6	2	1	0	0
	DNA-directed RNA polymerase, alpha subunit (rpoA) {Helicobacter pylori 26695}	HP1293		13	0	0	0	0
	ribosomal protein S4 (rpsD) {Helicobacter pylori 26695}	HP1294		20	5	10	0	0
	ribosomal protein S11 (rpsK) {Helicobacter pylori 26695}	HP1295		6	1	1	0	1
	ribosomal protein S13 (rpsM) {Helicobacter pylori 26695}	HP1296		8	1	9	0	0
	ribosomal protein L15 (rplO) {Helicobacter pylori 26695}	HP1301		2	3	1	1	0
	ribosomal protein S5 (rpsE) {Helicobacter pylori 26695}	HP1302		18	3	4	0	0
	ribosomal protein L18 (rplR) {Helicobacter pylori 26695}	HP1303		12	0	2	0	0
	ribosomal protein L6 (rplF) {Helicobacter pylori 26695}	HP1304		4	0	0	0	6
	ribosomal protein S8 (rpsH) {Helicobacter pylori 26695}	HP1305		9	1	1	0	0
	ribosomal protein L5 (rplE) {Helicobacter pylori 26695}	HP1307		18	2	1	0	0
	ribosomal protein L14 (rplN) {Helicobacter pylori 26695}	HP1309		6	3	2	0	0
	ribosomal protein S17 (rpsQ) {Helicobacter pylori 26695}	HP1310		3	0	0	0	0
	ribosomal protein L16 (rplP) {Helicobacter pylori 26695}	HP1312		12	4	4	0	0
	ribosomal protein S3 (rpsC) {Helicobacter pylori 26695}	HP1313		47	11	12	2	1
	ribosomal protein L22 (rplV) {Helicobacter pylori 26695}	HP1314		15	5	6	0	1
	ribosomal protein S19 (rpsS) {Helicobacter pylori 26695}	HP1315		5	2	1	1	1
	ribosomal protein L2 (rplB) {Helicobacter pylori 26695}	HP1316		31	11	5	0	3
	ribosomal protein L23 (rplW) {Helicobacter pylori 26695}	HP1317		10	5	10	0	0
	ribosomal protein L4 (rplD) {Helicobacter pylori 26695}	HP1318		9	1	0	0	0
	ribosomal protein L3 (rplC) {Helicobacter pylori 26695}	HP1319		22	14	12	0	0
	fumarase (fumC) {Helicobacter pylori 26695}	HP1325		1	0	9	0	0
	hypothetical protein {Helicobacter pylori 26695}	HP1334		2	0	0	0	0
	conserved hypothetical protein {Helicobacter pylori 26695}	HP1335		4	0	0	0	0
	phosphoglycerate kinase {Helicobacter pylori 26695}	HP1345		3	0	0	0	0
	protease {Helicobacter pylori 26695}	HP1350		8	14	240	176	90
	rod shape-determining protein (mreB) {Helicobacter pylori 26695}	HP1373		12	0	1	0	0
	ATP-dependent protease ATPase subunit (clpX) {Helicobacter pylori 26695}	HP1374		20	0	1	0	0
	ATP-dependent protease (lon) {Helicobacter pylori 26695}	HP1379		7	0	0	0	0
	fructose-1,6-bisphosphatase {Helicobacter pylori 26695}	HP1385		23	0	0	0	0
	iron(III) dicitrate transport protein (fecA) {Helicobacter pylori 26695}	HP1400		0	0	33	10	0
	conserved hypothetical ATP-binding protein {Helicobacter pylori 26695}	HP1430		19	0	2	0	0
	biopolymer transport protein (exbD) {Helicobacter pylori 26695}	HP1446		0	0	5	0	0
	ribosomal protein L34 (rpmH) {Helicobacter pylori 26695}	HP1447		2	2	1	0	0
	hypothetical protein {Helicobacter pylori 26695}	HP1454		106	37	24	32	24
	hypothetical protein {Helicobacter pylori 26695}	HP1455		4	0	1	1	0
	membrane-associated lipoprotein (lpp20) {Helicobacter pylori 26695}	HP1456		145	43	66	17	24
	hypothetical protein {Helicobacter pylori 26695}	HP1457		65	15	11	0	0
	hypothetical protein {Helicobacter pylori 26695}	HP1463		0	0	7	0	0
	conserved hypothetical secreted protein {Helicobacter pylori 26695}	HP1464		0	0	3	0	0
	outer membrane protein (omp31) {Helicobacter pylori 26695}	HP1469		0	0	3	0	0
	gerC2 protein (gerC2) {Helicobacter pylori 26695}	HP1483		2	0	0	0	0
	conserved hypothetical secreted protein {Helicobacter pylori 26695}	HP1488		0	0	18	0	0
	phosphate permease {Helicobacter pylori 26695}	HP1491		13	0	0	0	0
	general stress protein (ctc) {Helicobacter pylori 26695}	HP1496		3	0	0	0	0
	outer membrane protein (omp32) {Helicobacter pylori 26695}	HP1501		0	0	16	8	0
	conserved hypothetical protein {Helicobacter pylori 26695}	HP1504		4	0	0	0	0
	iron-regulated outer membrane protein (frpB) {Helicobacter pylori 26695}	HP1512		2	0	50	15	0
	hypothetical protein {Helicobacter pylori 26695}	HP1527		2	0	0	0	0
	ribosomal protein S2 (rpsB) {Helicobacter pylori 26695}	HP1554		35	11	12	0	0
	translation elongation factor EF-Ts (tsf) {Helicobacter pylori 26695}	HP1555		3	0	0	0	0
	iron(III) ABC transporter, periplasmic iron-binding protein (ceuE) {Helicobacter pylori 26695}	HP1561		5	0	0	0	0
	alkyl hydroperoxide reductase (tsaA) {Helicobacter pylori 26695}	HP1563		14	8	18	10	4
	outer membrane protein {Helicobacter pylori 26695}	HP1564		3	0	0	0	0
	hypothetical protein {Helicobacter pylori 26695}	HP1568		9	0	0	0	8
	pyridoxal phosphate biosynthetic protein J (pdxJ) {Helicobacter pylori 26695}	HP1582		60	24	45	3	0
	conserved hypothetical protein {Helicobacter pylori 26695}	HP1588		11	0	10	1	0

## Sheet: SuppTable5
	Supplemental Table 5. LC-MS/MS analysis of unprocessed lysate from the indicated strains.
	Identified proteins	ΔcagA/HA-CagFa	ΔcagX/HA-CagFa	ΔcagI/HA-CagFa	ΔcagH/HA-CagFa	WT/HA-CagFa
	CagW	2315	3329	2731	2951	3007
	CagL	59	48	155	47	66
	CagI	87	43	0	256	108
	CagH	36	50	105	0	128
	No. of Cag Spectra	79216 (1%)	168658 (2%)	137196 (1%)	138815 (1%)	147995 (2%)
	No. of Non-Cag Spectra	9440936 (99%)	8875613 (98%)	9193991 (99%)	9344234 (99%)	8835637 (98%)
	Total Spectral Counts	9520152	9044271	9331187	9483049	8983632
	aProteins detected in unprocessed H. pylori lysate as described in the Methods section. Number of spectral counts are shown.
